# Supplementary material for: Branched chain amino acids harbor distinct and often opposing effects on health and disease
Source: Commun Med (Lond). 2023 Nov 28;3:172. doi: 10.1038/s43856-023-00382-x (PMC10684599; doi:10.1038/s43856-023-00382-x)
Supplement: Supplementary file 4 — Supplementary Data file [file 43856_2023_382_MOESM4_ESM.xlsx]

## Sheet: Supplementary Data 1
Supplementary Data 1. Demographic and clinical characteristics of 97,469 European ancestry UK Biobank participants at study baseline (2006-2010).
Characteristic	Mean (SD) or N (%)
Female	52,768 (54.1%)
Age	56.7 (8.0)
Body mass index (kg/m2)	27.4 (4.7)
Type 2 diabetes	4,489 (4.6%)
HbA1c (mmol/L)	34.9 (3.7)
Random glucose (mmol/L)	5.0 (0.69)
Leucine (mmol/L)	0.10 (0.028)
Isoleucine (mmol/L)	0.050 (0.017)
Valine (mmol/L)	0.20 (0.042)
SD, standard deviation

## Sheet: Supplementary Data 2
Supplementary Data 2. Partial r for measured and genetically inferred leucine (Leu), isoleucine (Ile), and valine (Valine) in n=97,468 UK Biobank participants of European ancestry at study baseline (2006-2010).
Contrast	Measured BCAA (mmol/L)1	PRS1
Leu-Ile	0.91	0.8
Leu-Val	0.89	0.79
Ile-Val	0.83	0.73
1Adjusted for age, sex, study center, and ancestral principal components.

## Sheet: Supplementary Data 3
Supplementary Data 3. Genome wide-significant (P< 1.7x10-9) independent signals discovered in three GWAS of branched chain amino acids isoleucine, leucine, and valine in n= 97,469 European ancestry UK Biobank participants. P-values of significant variants are highlighted in gray.
Independent SNP	Chr	Position (hg19)	Locus	Coded / Non-coded	Coded allele	Unconditioned *		Conditioned *		Unconditioned P
				alleles	frequency	Effect (SE)	P	Effect (SE)	P	Alternate BCAAs
Isoleucine										Leucine	Valine
rs1260326	2	27730940	GCKR	C/T	0.606	-0.047 (0.005)	7.07e-24	-0.047 (0.005)	7.41e-24	2.27e-26	2.49e-30
rs72538440	2	65225088	SLC1A4	GC/G	0.424	0.028 (0.005)	1.68e-09	0.028 (0.005)	1.69e-09	6.73e-12	4.32e-50
rs1128249	2	165528624	COBLL1	T/G	0.392	-0.03 (0.005)	6.98e-13	-0.034 (0.005)	7.07e-13	4.81e-14	1.4e-16
rs34226052	4	89163523	PPM1K	G/A	0.157	-0.03 (0.006)	4.58e-09	-0.047 (0.006)	3.86e-13	1.27e-10	8.37e-19
rs116564150	4	89199397	PPM1K	A/G	0.012	0.218 (0.022)	1.11e-22	0.181 (0.022)	5.81e-16	2.37e-44	9.14e-15
rs10014755	4	89223504	PPM1K	G/A	0.534	0.072 (0.005)	2.23e-54	0.072 (0.005)	1e-53	1.84e-94	1.83e-128
rs2657879	12	56865338	ERBB3	G/A	0.182	0.045 (0.006)	5.79e-14	0.045 (0.006)	5.87e-14	2.22e-13	3.96e-14
rs370014171	16	70207520	DDX19A	C/G	0.13	-0.07 (0.007)	2.64e-27	-0.076 (0.007)	2.82e-27	1.67e-45	2.64e-37
rs117643180	17	7185779	SLC2A4	A/C	0.026	-0.10 (0.014)	2.08e-12	-0.101 (0.014)	2.1e-12	8.82e-18	1.61e-35
rs10685064	19	49317459	BCAT2	AAAG/A	0.479	0.044 (0.005)	4.37e-21	0.044 (0.005)	4.53e-21	2.12e-09	0.741
Leucine										Isoleucine	Valine
rs1260326	2	27730940	GCKR	C/T	0.606	-0.050 (0.005)	2.27e-26	-0.050 (0.005)	2.41e-26	7.07e-24	2.49e-30
rs72538440	2	65225088	SLC1A4	GC/G	0.424	0.032 (0.005)	6.73e-12	0.032 (0.005)	6.8e-12	1.68e-09	4.32e-50
rs5835988	2	165501927	COBLL1	TG/T	0.405	-0.036 (0.005)	4.56e-14	-0.036 (0.005)	4.63e-14	1.18e-12	2.9e-16
rs34226052	4	89163523	PPM1K	G/A	0.157	-0.041 (0.006)	1.27e-10	-0.053 (0.006)	2.09e-16	4.58e-09	8.37e-19
rs116564150	4	89199397	PPM1K	A/G	0.012	0.313 (0.022)	2.37e-44	0.266 (0.023)	3.18e-32	1.11e-22	9.14e-15
rs71594840	4	89210552	PPM1K	CA/C	0.42	-0.079 (0.005)	3.61e-54	-0.044 (0.006)	2.11e-15	1.7e-29	2.05e-67
rs10014755	4	89223504	PPM1K	G/A	0.534	0.096 (0.005)	1.84e-94	0.079 (0.005)	2.18e-53	2.23e-54	1.83e-128
rs2638315	12	56865056	ERBB3	C/G	0.182	0.044 (0.006)	1.68e-13	0.044 (0.006)	1.7e-13	1.13e-13	2.07e-14
rs2287978	16	70180088	DDX19A	T/A	0.096	-0.121 (0.009)	2.82e-41	-0.083 (0.010)	2.13e-17	1.48e-24	7.25e-34
rs370014171	16	70207520	DDX19A	C/G	0.13	-0.100 (0.007)	1.67e-45	-0.074 (0.008)	5.08e-22	2.64e-27	2.64e-37
rs9930957	16	72149923	DDX19A	T/C	0.16	0.056 (0.006)	5.6e-19	0.055 (0.006)	3.02e-18	0.169	0.004
rs117643180	17	7185779	SLC2A4	A/C	0.026	-0.125 (0.015)	8.82e-18	-0.125 (0.015)	9.03e-18	2.08e-12	1.61e-35
rs1164790575	19	49324270	BCAT2	A/AT	0.411	0.033 (0.005)	1.54e-11	0.033 (0.005)	1.56e-11	6.95e-16	6.79e-05
Valine										Isoleucine	Leucine
rs1260326	2	27730940	GCKR	C/T	0.606	-0.054 (0.005)	2.49e-30	-0.054 (0.005)	2.69e-30	7.07e-24	2.27e-26
rs72538440	2	65225088	SLC1A4	GC/G	0.424	0.070 (0.005)	4.32e-50	0.070 (0.005)	5.42e-50	1.68e-09	6.73e-12
rs1128249	2	165528624	COBLL1	T/G	0.392	-0.039 (0.005)	1.4e-16	-0.039 (0.005)	1.43e-16	6.98e-13	4.81e-14
rs62309960	4	89152616	PMM1K	C/G	0.156	-0.058 (0.006)	3.87e-19	-0.092 (0.007)	9.37e-43	7.56e-09	1.62e-10
rs375385989	4	89180417	PPM1K	CA/C	0.288	0.088 (0.006)	1.34e-56	0.061 (0.006)	3.91e-21	2.66e-30	2.36e-54
rs10018448	4	89225171	PPM1K	G/A	0.533	0.113 (0.005)	7.43e-129	0.098 (0.005)	2.71e-79	2.34e-54	2.44e-94
rs17096421	10	88820592	GLUD1	T/A	0.057	0.063 (0.010)	4.9e-10	0.063 (0.010)	4.93e-10	0.000999	4.64e-05
rs2638315	12	56865056	ERBB3	C/G	0.182	0.046 (0.006)	2.07e-14	0.046 (0.006)	2.1e-14	1.13e-13	1.68e-13
rs149793040	12	109661672	ACACB	G/A	0.002	-0.374 (0.055)	6.55e-12	-0.374 (0.055)	6.62e-12	1.22e-05	1.36e-07
rs369344431	12	122619224	MLXIP	CT/C	0.3	0.033 (0.005)	1.93e-10	0.033 (0.005)	1.95e-10	0.000959	1.33e-05
rs2287978	16	70180088	DDX19A	T/A	0.096	-0.109 (0.009)	7.25e-34	-0.076 (0.010)	9.44e-15	1.48e-24	2.82e-41
rs370014171	16	70207520	DDX19A	C/G	0.13	-0.090 (0.007)	2.64e-37	-0.067 (0.008)	3.21e-18	2.64e-27	1.67e-45
rs117643180	17	7185779	SLC2A4	A/C	0.026	-0.181 (0.015)	1.61e-35	-0.181 (0.015)	1.8e-35	2.08e-12	8.82e-18
rs35230038	19	49300431	BCAT2	A/G	0.045	-0.093 (0.011)	2.94e-16	-0.099 (0.011)	6.31e-18	0.756	0.000981
rs117048185	19	49309776	BCAT2	C/G	0.017	0.196 (0.018)	1.83e-28	0.186 (0.018)	1.46e-25	7.76e-06	0.00116
rs79954085	19	49325017	BCAT2	G/GGAT	0.227	-0.034 (0.006)	1.1e-09	-0.035 (0.006)	3.08e-10	7.72e-11	4.68e-09
rs2238732	22	18915347	PRODH	T/C	0.042	-0.071 (0.012)	9.34e-10	-0.071 (0.012)	9.4e-10	1.99e-06	2.86e-08
* Unconditioned effect estimates are the summary-level GWAS statistics. The conditioned effect estimates are a results using the GCTA-COJO method: multi-SNP-based conditional & joint association analysis using GWAS summary data (Conditional and joint analysis method: Yang et al. (2012) Conditional and joint multiple-SNP analysis of GWAS summary statistics identifies additional variants influencin…

## Sheet: Supplementary Data 4
Supplementary Data 4. Estimated narrow-sense heritability and PRS performance R2 (%) estimated from a genome-wide association study of n=97,469 European ancestry UK Biobank participants.
BCAA	Estimated narrow-sense heritability (%, %SE)	PRS partial R2 (%)*
Isoleucine	65.2, 0.57	57.1
Leucine	65.9, 0.56	57.7
Valine	66.9, 0.55	58.3
*Coefficient of partial determination calculated from age-, sex-, ancestral principal components-, and center-adjusted-residuals. BCAA, branched chain amino acid. PRS, polygenic risk score. SE, standard error.

## Sheet: Supplementary Data 5
Supplementary Data 5. Phenotype characteristics, presented as mean (standard deviation, SD) or proportion for a maximum of N=97,469 European ancestry UK Biobank participants
Category	Phenotype	N	Mean (SD) or N (%)
Circulatory System	Abdominal aortic aneurysm (inpatient)	84828	209 (0.246)
Circulatory System	Age angina diagnosed (Years)	1383	53.2 (7.87)
Circulatory System	Age deep vein thrombosis diagnosed (Years)	1793	43.3 (13.6)
Circulatory System	Age pulmonary embolism diagnosed (Years)	524	45.3 (13.9)
Circulatory System	Angina	81093	5891 (6.77)
Circulatory System	Angina pectoris (inpatient)	82569	2468 (2.9)
Circulatory System	Angina, grade 1	81093	3246 (3.85)
Circulatory System	Angina, grade 2	81093	2645 (3.16)
Circulatory System	Arterial stiffness index	24356	8.93 (2.7)
Circulatory System	Atrial fibrillation and flutter (inpatient)	84608	429 (0.504)
Circulatory System	Atrioventricular block, complete (inpatient)	84835	202 (0.238)
Circulatory System	Cardiac index (L/min/m2)	8078	2.53 (0.601)
Circulatory System	Cardiac output (L/min/m2)	8080	4.71 (1.27)
Circulatory System	Cerebral artery occlusion, with cerebral infarction (inpatient)	84508	529 (0.622)
Circulatory System	Coronary atherosclerosis (inpatient)	80358	4679 (5.5)
Circulatory System	Definite claudication	23866	355 (1.47)
Circulatory System	Frontal angle P-wave (degrees)	2713	50.1 (21.1)
Circulatory System	Frontal angle QRS (degrees)	2733	33 (26.8)
Circulatory System	Frontal angle T-Wave (degrees)	2732	39.2 (20.3)
Circulatory System	Heart failure NOS (inpatient)	84132	905 (1.06)
Circulatory System	Hemorrhoids (inpatient)	81305	3732 (4.39)
Circulatory System	Hypertension	90987	40415 (44.4)
Circulatory System	Intracerebral hemorrhage (inpatient)	84713	324 (0.381)
Circulatory System	Left ventricle end diastolic volume (mL)	8069	138 (38.1)
Circulatory System	Left ventricle end systolic volume (mL)	8056	61.7 (20.1)
Circulatory System	Left ventricle stroke volume (mL)	8080	76.2 (20.5)
Circulatory System	Left ventricular ejection fraction (%)	8034	55.6 (6.08)
Circulatory System	Maximum carotid IMT (µm)	9367	922 (200)
Circulatory System	Mean carotid IMT (µm)	9362	687 (124)
Circulatory System	Mean heart rate (BPM)	8069	62.7 (10.4)
Circulatory System	Myocardial infarction (inpatient)	82299	2738 (3.22)
Circulatory System	Nonrheumatic aortic valve disorders (inpatient)	84648	389 (0.457)
Circulatory System	Nonrheumatic mitral valve disorders (inpatient)	84791	246 (0.289)
Circulatory System	Occlusion of cerebral arteries (inpatient)	83746	1291 (1.52)
Circulatory System	Orthostatic hypotension (inpatient)	84683	354 (0.416)
Circulatory System	Other acute and subacute forms of ischemic heart disease (inpatient)	84691	346 (0.407)
Circulatory System	Other chronic ischemic heart disease, unspecified (inpatient)	84436	601 (0.707)
Circulatory System	P-duration (from P-onset to P-offset) (ms)	4354	97.6 (15.6)
Circulatory System	PQ duration (from P-onset to QRS-onset) (ms)	2706	162 (24.3)
Circulatory System	Paroxysmal supraventricular tachycardia (inpatient)	84473	564 (0.663)
Circulatory System	Peripheral vascular disease, unspecified (inpatient)	84797	240 (0.282)
Circulatory System	Phlebitis and thrombophlebitis of lower extremities (inpatient)	84159	878 (1.03)
Circulatory System	Pulmonary heart disease (inpatient)	83889	1148 (1.35)
Circulatory System	QRS duration (ms)	4394	85.8 (9.28)
Circulatory System	QT interval (Bazett heart rate corrected) (ms)	2733	419 (20.4)
Circulatory System	RR interval (ms)	2733	972 (128)
Circulatory System	Self-reported deep vein thrombosis	95503	1963 (2.01)
Circulatory System	Self-reported pulmonary embolism	96916	550 (0.564)
Circulatory System	Self-reported venous thromboembolism	94953	2513 (2.58)
Circulatory System	Stricture of artery (inpatient)	84831	206 (0.242)
Circulatory System	Subarachnoid hemorrhage (inpatient)	84769	268 (0.315)
Circulatory System	Transient cerebral ischemia (inpatient)	84310	727 (0.855)
Circulatory System	Varicose veins of lower extremity (inpatient)	82396	2641 (3.11)
Dermatologic	Diseases of hair and hair follicles (inpatient)	83714	1323 (1.56)
Dermatologic	Diseases of nail, NOS (inpatient)	84744	293 (0.345)
Dermatologic	Disorder of skin and subcutaneous tissue NOS (inpatient)	83421	1616 (1.9)
Dermatologic	Disturbance of skin sensation (inpatient)	84671	366 (0.43)
Dermatologic	Other dyschromia (inpatient)	84805	232 (0.273)
Dermatologic	Other hypertrophic and atrophic conditions of skin (inpatient)	84577	460 (0.541)
Dermatologic	Scar conditions and fibrosis of skin (inpatient)	84548	489 (0.575)
Dermatologic	Sebaceous cyst (inpatient)	82889	2148 (2.53)
Dermatologic	Unspecified diffuse connective tissue disease (inpatient)	84444	593 (0.697)
Digestive	Abdominal hernia (inpatient)	84224	813 (0.956)
Digestive	Abnormal findings on exam of gastrointestinal tract/ abdominal area (inpatient)	84580	457 (0.537)
Digestive	Abnormal results of function study of liver (inpatient)	84808	229 (0.269)
Digestive	Acute appendicitis (inpatient)	84516	521 (0.613)
Digestive	Anal and rectal conditions (inpatient)	83182	1855 (2.18)
Digestive	Anal and rectal polyp (inpatient)	83523	1514 (1.78)
Digestive	Blood in stool (inpatient)	84528	509 (0.599)
Digestive	Calculus of bile duct (inpatient)	84226	811 (0.954)
Digestive	Cholecystitis without cholelithiasis (inpatient)	84268	769 (0.904)
Digestive	Cholelithiasis (inpatient)	82490	2547 (3)
Digestive	Cholelithiasis with other cholecystitis (inpatient)	83301	1736 (2.04)
Digestive	Diaphragmatic hernia (inpatient)	81749	3288 (3.87)
Digestive	Diseases and other conditions of the tongue (inpatient)	84684	353 (0.415)
Digestive	Diseases of the oral soft tissues, excluding lesions specific for gingiva and tongue (inpatient)	84417	620 (0.729)
Digestive	Diverticulosis (inpatient)	78947	6090 (7.16)
Digestive	Duodenal ulcer (inpatient)	84608	429 (0.504)
Digestive	Duodenitis (inpatient)	84405	632 (0.743)
Digestive	Esophageal bleeding (varices/hemorrhage) (inpatient)	84685	352 (0.414)
Digestive	Functional digestive disorders (inpatient)	83328	1709 (2.01)
Digestive	GERD (inpatient)	80819	4218 (4.96)
Digestive	Gastric ulcer (inpatient)	84294	743 (0.874)
Digestive	Gastritis and duodenitis (inpatient)	82176	2861 (3.36)
Digestive	Hemorrhage of gastrointestinal tract (inpatient)	83382	1655 (1.95)
Digestive	Hemorrhage of rectum and anus (inpatient)	82427	2610 (3.07)
Digestive	Ileostomy status (inpatient)	84793	244 (0.287)
Digestive	Inguinal hernia (inpatient)	80189	4848 (5.7)
Digestive	Intestinal malabsorption (non-celiac) (inpatient)	84700	337 (0.396)
Digestive	Irritable Bowel Syndrome (inpatient)	84661	376 (0.442)
Digestive	Noninfectious gastroenteritis (inpatient)	82085	2952 (3.47)
Digestive	Nonspecific abnormal findings in stool contents (inpatient)	84611	426 (0.501)
Digestive	Obstruction of bile duct (inpatient)	84813	224 (0.263)
Digestive	Other disorders of biliary tract (inpatient)	84719	318 (0.374)
Digestive	Other disorders of intestine (inpatient)	84374	663 (0.78)
Digestive	Other disorders of liver (inpatient)	84787	250 (0.294)
Digestive	Other disorders of stomach and duodenum (inpatient)	84543	494 (0.581)
Digestive	Other intestinal obstruction (inpatient)	84141	896 (1.05)
Digestive	Other specified gastritis (inpatient)	83284	1753 (2.06)
Digestive	Peritoneal or intestinal adhesions (inpatient)	84716	321 (0.377)
Digestive	Regional enteritis (inpatient)	84665	372 (0.437)
Digestive	Stricture and stenosis of esophagus (inpatient)	84586	451 (0.53)
Digestive	Symptoms involving digestive system (inpatient)	81929	3108 (3.65)
Digestive	Ulcer of esophagus (inpatient)	84066	971 (1.14)
Digestive	Ulcerative colitis (inpatient)	84322	715 (0.841)
Digestive	Umbilical hernia (inpatient)	84119	918 (1.08)
Digestive	Ventral hernia (inpatient)	84205	832 (0.978)
Endocrine/Metabolic	Alanine aminotransferace (U/L)	95880	22.8 (11.1)
Endocrine/Metabolic	Albumin (g/L)	88612	45.2 (2.59)
Endocrine/Metabolic	Alkaline phosphatase (U/L)	96316	82.9 (22.6)
Endocrine/Metabolic	Apolipoprotein A (g/L)	88146	1.54 (0.27)
Endocrine/Metabolic	Apolipoprotein B (g/L)	96198	1.03 (0.237)
Endocrine/Metabolic	Asparate aminotransferase (U/L)	95742	25.7 (7.3)
Endocrine/Metabolic	Bioavailable Testosterone, Females (nmol/L)	39330	0.35 (0.206)
Endocrine/Metabolic	Bioavailable Testosterone, Males (nmol/L)	40349	5.21 (1.45)
Endocrine/Metabolic	C-reactive protein (mg/L)	95392	2.24 (2.73)
Endocrine/Metabolic	Calcium (mmol/L)	88493	2.38 (0.0915)
Endocrine/Metabolic	Cholesterol (mmol/L)	96605	6.17 (1.2)
Endocrine/Metabolic	Creatinine (umol/L)	96450	71.9 (14.4)
Endocrine/Metabolic	Cystatin C (mg/L)	96182	0.901 (0.143)
Endocrine/Metabolic	Diastolic blood pressure (mmHg)	88912	84.3 (11.2)
Endocrine/Metabolic	Direct bilirubin (umol/L)	81933	1.8 (0.699)
Endocrine/Metabolic	Fasting glucose (mmol/L)	3351	5.01 (0.532)
Endocrine/Metabolic	Free Testosterone, Females (nmol/L)	39324	0.0143 (0.00839)
Endocrine/Metabolic	Free Testosterone, Males (nmol/L)	40351	0.21 (0.0574)
Endocrine/Metabolic	Gamma glutamyltransferase (U/L)	95742	34.4 (26.2)
Endocrine/Metabolic	Glycated hemoglobin (HbA1c) (mmol/mol)	88235	34.9 (3.68)
Endocrine/Metabolic	HDL-cholesterol (mmol/L)	88567	1.43 (0.389)
Endocrine/Metabolic	Hyposmolality and/or hyponatremia (inpatient)	84815	222 (0.261)
Endocrine/Metabolic	Insulin-like growth factor 1 (nmol/L)	95971	21.4 (5.53)
Endocrine/Metabolic	LDL-cholesterol (mmol/L)	96500	4.01 (1.03)
Endocrine/Metabolic	Lipoprotein A (nmol/L)	96862	53.2 (70.6)
Endocrine/Metabolic	Non-HDL cholesterol (mmol/L)	88586	4.74 (1.22)
Endocrine/Metabolic	Oestradiol (pmol/L)	15243	435 (325)
Endocrine/Metabolic	Oestradiol, Females (pmol/L)	11562	509 (358)
Endocrine/Metabolic	Oestradiol, Males (pmol/L)	3702	219 (52)
Endocrine/Metabolic	Phosphate (mmol/L)	88538	1.16 (0.16)
Endocrine/Metabolic	Pulse pressure (mmHg)	88802	56.8 (13.9)
Endocrine/Metabolic	Random glucose (mmol/L)	80417	4.95 (0.609)
Endocrine/Metabolic	Rheumatoid factor (IU/ml)	8495	23.6 (17.8)
Endocrine/Metabolic	Sex hormone binding globulin (female) (nmol/L)	46944	61.6 (29.2)
Endocrine/Metabolic	Sex hormone binding globulin (male) (nmol/L)	40538	39.5 (15.8)
Endocrine/Metabolic	Systolic blood pressure (mmHg)	88884	141 (20.4)
Endocrine/Metabolic	Total bilirubin (umol/L)	95444	8.9 (3.67)
Endocrine/Metabolic	Total protein (g/L)	88472	72.3 (3.99)
Endocrine/Metabolic	Triglycerides (mmol/L)	96101	1.88 (1.02)
Endocrine/Metabolic	Triglycerides/HDL-C	87948	1.51 (1.13)
Endocrine/Metabolic	Type 2 diabetes	92435	4556 (4.7)
Endocrine/Metabolic	Type 2 diabetes (inpatient)	84807	230 (0.27)
Endocrine/Metabolic	Urate (umol/L)	96472	309 (80.1)
Endocrine/Metabolic	Urea (mmol/L)	96352	5.39 (1.28)
Endocrine/Metabolic	Vitamin D (nmol/L)	92397	49.3 (20.6)
Genitourinary	Abnormal findings on examination of urine (inpatient)	84345	692 (0.814)
Genitourinary	Acute renal failure (inpatient)	84342	695 (0.817)
Genitourinary	Albuminuria	89835	4983 (5.26)
Genitourinary	Calculus of ureter (inpatient)	84342	695 (0.817)
Genitourinary	Chronic kidney disease	95808	1658 (1.7)
Genitourinary	Cystitis (inpatient)	84579	458 (0.539)
Genitourinary	Estimated glomerular filtration rate (creatinine and cystatin C) (mL/min/1.73 m2)	97287	95.1 (14.2)
Genitourinary	Functional disorders of bladder (inpatient)	84720	317 (0.373)
Genitourinary	Hydronephrosis (inpatient)	84503	534 (0.628)
Genitourinary	Other abnormality of urination (inpatient)	84789	248 (0.292)
Genitourinary	Other disorders of bladder (inpatient)	83499	1538 (1.81)
Genitourinary	Other symptoms/disorders or the urinary system (inpatient)	84005	1032 (1.21)
Genitourinary	Urethral stricture (not specified as infectious) (inpatient)	84290	747 (0.878)
Genitourinary	Urinary albumin-to-creatine ratio (mg/mmol)	94460	1.12 (1.97)
Genitourinary	Urinary calculus (inpatient)	84217	820 (0.964)
Genitourinary	Urinary incontinence (inpatient)	83678	1359 (1.6)
Genitourinary	Urinary potassium-to-creatinine ratio	94672	8.44 (3.77)
Genitourinary	Urinary sodium to creatinine ratio	94793	10.6 (6.09)
Genitourinary	Urinary sodium-to-potassium ratio	94245	1.38 (0.801)
Genitourinary	Urine albumin (mg/L)	94458	8.45 (17.2)
Genitourinary	Urine creatinine (mmol/L)	94470	8720 (5490)
Genitourinary	Urine potassium (mmol/L)	94821	63.9 (34.6)
Genitourinary	Urine sodium (mmol/L)	94706	76.3 (43.5)
Hematopoietic	Basophil %	93882	0.538 (0.38)
Hematopoietic	Basophil count (10^9 cells/liter)	93939	0.0315 (0.0359)
Hematopoietic	Disorders of iron metabolism (inpatient)	84829	208 (0.245)
Hematopoietic	Eosinophil %	93740	2.49 (1.58)
Hematopoietic	Eosinophil count (10^9 cells/liter)	93817	0.169 (0.114)
Hematopoietic	Hematocrit %	94376	41.1 (3.46)
Hematopoietic	Hemoglobin concentration (g/dl)	94355	14.2 (1.21)
Hematopoietic	High light scatter reticulocyte %	93016	0.397 (0.203)
Hematopoietic	High light scatter reticulocyte count (10^12 cells/Liter)	92839	0.0178 (0.00905)
Hematopoietic	Immature reticulocyte fraction	92937	0.29 (0.0596)
Hematopoietic	Iron deficiency anemias, unspecified or not due to blood loss (inpatient)	82880	2157 (2.54)
Hematopoietic	Lymphadenitis (inpatient)	84637	400 (0.47)
Hematopoietic	Lymphoctye %	94230	28.6 (7.11)
Hematopoietic	Lymphoctye count (10^9 cells/liter)	94259	1.93 (0.593)
Hematopoietic	Mean corpuscular hemoglobin (pg)	94036	31.6 (1.59)
Hematopoietic	Mean corpuscular hemoglobin concentration (g/dl)	94328	34.5 (0.913)
Hematopoietic	Mean corpuscular volume (Femtoliters)	94123	91.4 (4.13)
Hematopoietic	Mean platelet volume (Femtoliters)	94274	9.31 (1.06)
Hematopoietic	Mean reticulocyte volume (Femtoliters)	92779	106 (7.4)
Hematopoietic	Mean sphered cell volume (Femtoliters)	92924	82.9 (5.1)
Hematopoietic	Monocyte %	94109	7.02 (2.12)
Hematopoietic	Monocyte count (10^9 cells/liter)	94149	0.472 (0.162)
Hematopoietic	Neutrophil %	94159	61.3 (8.05)
Hematopoietic	Neutrophil count (10^9 cells/liter)	94019	4.22 (1.34)
Hematopoietic	Nucleated red blood cell % (10^9 cells/liter)	93559	0 (0)
Hematopoietic	Nucleated red blood cell count (%)	93911	0.000402 (0.00666)
Hematopoietic	Other anemias (inpatient)	83136	1901 (2.24)
Hematopoietic	Platelet count (10^9 cells/liter)	94229	253 (56.9)
Hematopoietic	Platelet crit (%)	94223	0.233 (0.0465)
Hematopoietic	Platelet distribution width (%)	94230	16.5 (0.502)
Hematopoietic	Red blood cell count (10^12 cells/Liter)	94387	4.51 (0.401)
Hematopoietic	Red blood cell distribution width (%)	93669	13.4 (0.772)
Hematopoietic	Reticulocyte %	92908	1.33 (0.509)
Hematopoietic	Reticulocyte count (10^12 cells/Liter)	92918	0.0598 (0.0239)
Hematopoietic	White blood cell count (10^9 cells/liter)	94247	6.85 (1.71)
Infectious Diseases	Gram negative septicemia (inpatient)	84747	290 (0.341)
Infectious Diseases	Infection/inflammation of internal prosthetic device; implant; and graft (inpatient)	84676	361 (0.425)
Infectious Diseases	Postoperative infection (inpatient)	84127	910 (1.07)
Infectious Diseases	Septicemia (inpatient)	83790	1247 (1.47)
Infectious Diseases	Viral infection (inpatient)	84562	475 (0.559)
Medications	Adrenergics, inhalant medications	91007	6440 (6.61)
Medications	Agents acting on the renin-angiotensin system	83933	13514 (13.9)
Medications	Anilides medications	79621	17826 (18.3)
Medications	Anti-inflammatory and antirheumatic products, non-steroids	78315	19132 (19.6)
Medications	Antidepressant medications	90079	7368 (7.56)
Medications	Antiglaucoma preparations and miotics	96336	1111 (1.14)
Medications	Antihistamines for systemic use	94328	3119 (3.2)
Medications	Antihypertensive medications	96063	1384 (1.42)
Medications	Antimigraine preparations	96308	1139 (1.17)
Medications	Antithrombotic agents	82643	14804 (15.2)
Medications	Beta blocking agents	90493	6954 (7.14)
Medications	Calcium channel blockers	90551	6896 (7.08)
Medications	Diuretic medications	89933	7514 (7.71)
Medications	Drugs affecting bone structure and mineralization	95769	1678 (1.72)
Medications	Drugs for peptic ulcer and gastro-esophageal reflux disease	85925	11522 (11.8)
Medications	Drugs used in diabetes	94128	3319 (3.41)
Medications	Glucocorticoid medications	93598	3849 (3.95)
Medications	HMG CoA reductase inhibitors	81570	15877 (16.3)
Medications	Immunosuppressant medications	96573	874 (0.897)
Medications	Opiod medications	92302	5145 (5.28)
Medications	Salicylic acid and derivatives	83907	13540 (13.9)
Medications	Thyroid preparations	92087	5360 (5.5)
Medications	Vasodilators used in cardiac diseases	96198	1249 (1.28)
Mental And Behavioral Disorders	Addicted to Medication	30879	251 (0.806)
Mental And Behavioral Disorders	Addiction behavior	30757	376 (1.21)
Mental And Behavioral Disorders	Alcohol addiction	30298	734 (2.37)
Mental And Behavioral Disorders	Anxiety	96720	746 (0.765)
Mental And Behavioral Disorders	Anxiety Criteria 1	96181	1285 (1.32)
Mental And Behavioral Disorders	Anxiety Criteria 2	90106	7360 (7.55)
Mental And Behavioral Disorders	Anxiety Criteria 3	90109	7357 (7.55)
Mental And Behavioral Disorders	Anxiety Criteria 4	88222	9244 (9.48)
Mental And Behavioral Disorders	Anxiety Criteria 5	91096	6370 (6.54)
Mental And Behavioral Disorders	Anxiety Criteria 6	89729	7737 (7.94)
Mental And Behavioral Disorders	Bipolar Affective Disorder Criteria 1	88962	8504 (8.73)
Mental And Behavioral Disorders	Bipolar Affective Disorder Criteria 3	96573	893 (0.916)
Mental And Behavioral Disorders	Bipolar Affective Disorder Manifestation Criteria Score	96148	0.0463 (0.21)
Mental And Behavioral Disorders	Current vs. ever smoking	34527	10073 (22.6)
Mental And Behavioral Disorders	Current vs. never smoking	52458	10073 (16.1)
Mental And Behavioral Disorders	Current vs. non-current alcohol drinking	94367	3480 (3.69)
Mental And Behavioral Disorders	Depression	89981	7485 (7.68)
Mental And Behavioral Disorders	Depression Criteria 1	79698	17768 (18.2)
Mental And Behavioral Disorders	Depression Criteria 2	88495	8971 (9.2)
Mental And Behavioral Disorders	Depression Criteria 3	85606	11860 (12.2)
Mental And Behavioral Disorders	Depression score	31444	2.97 (2.96)
Mental And Behavioral Disorders	Ever vs. never drinking alcohol	97325	2958 (3.04)
Mental And Behavioral Disorders	Ever vs. never smoking	52458	44600 (46)
Mental And Behavioral Disorders	Mean packs of cigarettes smoked/day	6931	0.774 (0.391)
Mental And Behavioral Disorders	Neurological disorders (inpatient)	84588	449 (0.528)
Mental And Behavioral Disorders	Ongoing Alcohol Addiction	422	299 (41.5)
Mental And Behavioral Disorders	Ongoing Behavioral or Misc Addiction	29338	1820 (5.84)
Mental And Behavioral Disorders	Pack-years of smoking	29819	22.8 (17)
Mental And Behavioral Disorders	Years smoked cigarettes	30466	25.9 (12.9)
Musculoskeletal	Acquired toe deformities (inpatient)	84627	410 (0.482)
Musculoskeletal	Arthropathy NOS (inpatient)	80547	4490 (5.28)
Musculoskeletal	Body fat %	90667	30.7 (8.06)
Musculoskeletal	Body mass index (kg/m2)	95467	27.3 (4.57)
Musculoskeletal	Body surface area (m2)	8078	1.86 (0.206)
Musculoskeletal	Degeneration of intervertebral disc (inpatient)	84579	458 (0.539)
Musculoskeletal	Enthesopathy (inpatient)	83738	1299 (1.53)
Musculoskeletal	Fasciitis (inpatient)	84107	930 (1.09)
Musculoskeletal	Ganglion and cyst of synovium, tendon, and bursa (inpatient)	84330	707 (0.831)
Musculoskeletal	Hallux rigidus (inpatient)	84655	382 (0.449)
Musculoskeletal	Hallux valgus (Bunion) (inpatient)	83059	1978 (2.33)
Musculoskeletal	Hammer toe (acquired) (inpatient)	84699	338 (0.397)
Musculoskeletal	Hand grip strength (kg)	97063	32 (11.3)
Musculoskeletal	Hand preference	97399	10892 (11.2)
Musculoskeletal	Heel bone mineral density T-score (SD)	94499	-0.36 (1.08)
Musculoskeletal	Height (cm)	97263	169 (9.22)
Musculoskeletal	Hip circumference (cm)	96878	103 (8.65)
Musculoskeletal	Impedance of whole body (ohms)	90683	605 (86.5)
Musculoskeletal	Osteoarthritis; localized (inpatient)	81401	3636 (4.28)
Musculoskeletal	Osteoarthrosis, localized, primary (inpatient)	82963	2074 (2.44)
Musculoskeletal	Osteoporosis	93423	1142 (1.21)
Musculoskeletal	Osteoporosis NOS (inpatient)	84660	377 (0.443)
Musculoskeletal	Other and unspecified disc disorder (inpatient)	84697	340 (0.4)
Musculoskeletal	Other disorders of soft tissues (inpatient)	84759	278 (0.327)
Musculoskeletal	Pain in joint (inpatient)	84652	385 (0.453)
Musculoskeletal	Peripheral enthesopathies and allied syndromes (inpatient)	82403	2634 (3.1)
Musculoskeletal	Synovitis and tenosynovitis (inpatient)	84388	649 (0.763)
Musculoskeletal	Unspecified monoarthritis (inpatient)	80771	4266 (5.02)
Musculoskeletal	Waist circumference (cm)	97234	90.2 (13.3)
Musculoskeletal	Waist/hip ratio	97277	0.871 (0.0898)
Musculoskeletal	Weight (kg)	95591	78.1 (15.5)
Musculoskeletal	Whole body fat mass (kg)	90545	23.6 (7.68)
Musculoskeletal	Whole body fat-free mass (kg)	90721	52.9 (11.2)
Musculoskeletal	Whole body water mass (kg)	90721	38.7 (8.22)
Neoplasms	Benign neoplasm of brain, cranial nerves, meninges (inpatient)	84820	217 (0.255)
Neoplasms	Benign neoplasm of colon (inpatient)	77407	7630 (8.97)
Neoplasms	Benign neoplasm of lip, oral cavity, and pharynx (inpatient)	84737	300 (0.353)
Neoplasms	Benign neoplasm of other parts of digestive system (inpatient)	83808	1229 (1.45)
Neoplasms	Benign neoplasm of skin (inpatient)	82837	2200 (2.59)
Neoplasms	Benign neoplasm of unspecified sites (inpatient)	84483	554 (0.651)
Neoplasms	Bladder cancer	91217	419 (0.457)
Neoplasms	Breast cancer	47362	3486 (6.86)
Neoplasms	Cancer of bronchus; lung (inpatient)	84141	896 (1.05)
Neoplasms	Cancer of esophagus (inpatient)	84725	312 (0.367)
Neoplasms	Cancer of stomach (inpatient)	84808	229 (0.269)
Neoplasms	Cervical cancer	50215	235 (0.466)
Neoplasms	Colon cancer (inpatient)	83876	1161 (1.37)
Neoplasms	Colorectal cancer	90302	1612 (1.75)
Neoplasms	Esophageal cancer	91404	249 (0.272)
Neoplasms	Head cancer	91181	417 (0.455)
Neoplasms	Hemangioma and lymphangioma, any site (inpatient)	84660	377 (0.443)
Neoplasms	Kidney cancer	91231	370 (0.404)
Neoplasms	Large cell lymphoma (inpatient)	84809	228 (0.268)
Neoplasms	Leukemia cancer	91251	348 (0.38)
Neoplasms	Lipoma (inpatient)	84600	437 (0.514)
Neoplasms	Lipoma of skin and subcutaneous tissue (inpatient)	83961	1076 (1.27)
Neoplasms	Lung cancer	91241	881 (0.956)
Neoplasms	Malignant neoplasm of bladder (inpatient)	84291	746 (0.877)
Neoplasms	Malignant neoplasm, other (inpatient)	84796	241 (0.283)
Neoplasms	Melanoma cancer	90555	1020 (1.11)
Neoplasms	Melanomas of skin (inpatient)	84301	736 (0.866)
Neoplasms	Myeloproliferative disease (inpatient)	84825	212 (0.249)
Neoplasms	Neoplasm of uncertain behavior (inpatient)	84780	257 (0.302)
Neoplasms	Neoplasm of unspecified nature of digestive system (inpatient)	84740	297 (0.349)
Neoplasms	Non cancer	91002	640 (0.698)
Neoplasms	Non-Hodgkins lymphoma (inpatient)	84578	459 (0.54)
Neoplasms	Other benign neoplasm of connective and other soft tissue (inpatient)	84730	307 (0.361)
Neoplasms	Other non-epithelial cancer of skin (inpatient)	80714	4323 (5.08)
Neoplasms	Ovarian cancer	50181	376 (0.744)
Neoplasms	Pancreatic cancer	91445	243 (0.265)
Neoplasms	Pancreatic cancer (inpatient)	84772	265 (0.312)
Neoplasms	Prostate cancer	38666	2768 (6.68)
Neoplasms	Secondary malignancy of bone (inpatient)	84673	364 (0.428)
Neoplasms	Secondary malignancy of lymph nodes (inpatient)	84693	344 (0.405)
Neoplasms	Secondary malignant neoplasm (inpatient)	84749	288 (0.339)
Neoplasms	Secondary malignant neoplasm of digestive systems (inpatient)	84783	254 (0.299)
Neoplasms	Secondary malignant neoplasm of liver (inpatient)	84694	343 (0.403)
Neoplasms	Uterine cancer	50015	483 (0.956)
Neurological	Abnormality of gait (inpatient)	84823	214 (0.252)
Neurological	Back pain	80348	16962 (17.4)
Neurological	Convulsions (inpatient)	84509	528 (0.621)
Neurological	Epilepsy, recurrent seizures, convulsions (inpatient)	84805	232 (0.273)
Neurological	Facial pain	96463	847 (0.87)
Neurological	Fluid intelligence (# correct)	30122	6.14 (2.12)
Neurological	General pain	96075	1235 (1.27)
Neurological	Headache	88564	8746 (8.99)
Neurological	Hip pain	88808	8502 (8.74)
Neurological	Inflammatory and toxic neuropathy (inpatient)	84835	202 (0.238)
Neurological	Knee pain	81069	16241 (16.7)
Neurological	Migraine (inpatient)	84591	446 (0.524)
Neurological	Neck and shoulder pain	82047	15263 (15.7)
Neurological	Numeric memory (Largest # correct)	9003	6.7 (1.33)
Neurological	Other peripheral nerve disorders (inpatient)	81558	3479 (4.09)
Neurological	Prospective memory	30801	6288 (20.4)
Neurological	Reaction time (ms)	96277	553 (105)
Neurological	Sleep apnea (inpatient)	84359	678 (0.797)
Neurological	Sleep disorders (inpatient)	84744	293 (0.345)
Neurological	Stomach pain	92730	4580 (4.71)
Neurological	Visual memory (Number incorrect)	96912	4.01 (2.99)
Other	Complications of surgical and medical procedures (inpatient)	84460	577 (0.679)
Other	Effects of other external causes (inpatient)	84676	361 (0.425)
Other	Foreign body injury (inpatient)	84778	259 (0.305)
Other	Injury to blood vessels (inpatient)	84826	211 (0.248)
Other	Injury, NOS (inpatient)	83834	1203 (1.41)
Other	Other tests (inpatient)	84042	995 (1.17)
Other	Symptoms concerning nutrition, metabolism, and development (inpatient)	84477	560 (0.659)
Reproductive	Age at menarche (Years)	51203	13 (1.6)
Reproductive	Age at menopause (Years)	30102	49.8 (4.91)
Reproductive	Age first birth (Years)	35664	25.4 (4.61)
Reproductive	Age last birth (Years)	35631	30.2 (4.88)
Reproductive	Bilateral oophorectomy	47823	4221 (8.11)
Reproductive	Ever had hysterectomy	42737	3754 (8.07)
Reproductive	Ever had stillbirth	35455	16535 (31.8)
Reproductive	Fetal distress and abnormal forces of labor (inpatient)	84703	334 (0.393)
Reproductive	Malposition and malpresentation of fetus or obstruction (inpatient)	84762	275 (0.323)
Reproductive	Maternal smoking	57989	25719 (30.7)
Reproductive	Number of children fathered	44262	1.75 (1.21)
Reproductive	Obstetrical/birth trauma (inpatient)	84153	884 (1.04)
Respiratory	Asthma	21357	3163 (12.9)
Respiratory	Asthma (inpatient)	84327	710 (0.835)
Respiratory	Bronchiectasis	24283	237 (0.967)
Respiratory	Chronic bronchitis	24267	253 (1.03)
Respiratory	Chronic obstructive pulmonary disease	24174	346 (1.41)
Respiratory	Chronic sinusitis (inpatient)	84639	398 (0.468)
Respiratory	Chronic tonsillitis and adenoiditis (inpatient)	84774	263 (0.309)
Respiratory	Diseases of the larynx and vocal cords (inpatient)	84602	435 (0.512)
Respiratory	Forced expiratory volume Z score (Z)	77640	0.394 (1.1)
Respiratory	Forced expiratory volume/forced vital capacity Z-score (Z)	77480	0.413 (0.868)
Respiratory	Forced vital capacity Z-score (Z)	77585	0.177 (1.04)
Respiratory	Nasal polyps (inpatient)	84337	700 (0.823)
Respiratory	Obstructive chronic bronchitis (inpatient)	84165	872 (1.03)
Respiratory	Other upper respiratory disease (inpatient)	84375	662 (0.778)
Respiratory	Pneumococcal pneumonia (inpatient)	82915	2122 (2.5)
Respiratory	Pneumonia (inpatient)	83623	1414 (1.66)
Respiratory	Septal Deviations/Turbinate Hypertrophy (inpatient)	84041	996 (1.17)
Respiratory	ShortBreath	27230	3149 (10.4)
Sense Organs	Amblyopia	18758	253 (1.33)
Sense Organs	Aphakia and other disorders of lens (inpatient)	83819	1218 (1.43)
Sense Organs	Astigmatism	18537	474 (2.49)
Sense Organs	Average mean spherical equivalent refractive error (diopters)	18843	-0.201 (2.54)
Sense Organs	Cataract	24359	2552 (9.48)
Sense Organs	Cataract (inpatient)	78929	6108 (7.18)
Sense Organs	Cataract surgery	19536	435 (2.18)
Sense Organs	Corneal hysteresis, left eye	18840	10.7 (1.98)
Sense Organs	Corneal hysteresis, right eye	18897	10.7 (1.9)
Sense Organs	Diabetic eye disease	24359	634 (2.54)
Sense Organs	Disorders of vitreous body (inpatient)	84828	209 (0.246)
Sense Organs	Eye surgery	19536	1708 (8.04)
Sense Organs	Glaucoma	24359	1326 (5.16)
Sense Organs	Glaucoma (inpatient)	84638	399 (0.469)
Sense Organs	Hearing aid	55508	2886 (4.94)
Sense Organs	Hypermetropia	15180	3831 (20.2)
Sense Organs	Laser eye surgery	19536	455 (2.28)
Sense Organs	Macular degeneration	24359	604 (2.42)
Sense Organs	Macular degeneration (senile) of retina NOS (inpatient)	84472	565 (0.664)
Sense Organs	Mean intraoccular pressure, Goldmann-correlated (mmHg)	19488	15.9 (3.44)
Sense Organs	Mean intraoccular pressure, corneal-compensated (mmHg)	19484	16 (3.38)
Sense Organs	Myopia	11332	7679 (40.4)
Sense Organs	Other retinal disorders (inpatient)	84805	232 (0.273)
Sense Organs	Otitis media (inpatient)	84778	259 (0.305)
Sense Organs	Perforation of tympanic membrane (inpatient)	84832	205 (0.241)
Sense Organs	Presbyopia	12546	6465 (34)
Sense Organs	Primary angle-closure glaucoma (inpatient)	84836	201 (0.236)
Sense Organs	Primary open angle glaucoma (inpatient)	84749	288 (0.339)
Sense Organs	Retinal detachment with retinal defect (inpatient)	84507	530 (0.623)
Sense Organs	Retinal detachments and defects (inpatient)	84459	578 (0.68)
Sense Organs	Senile cataract (inpatient)	80128	4909 (5.77)
Sense Organs	Speech-reception-threshold estimate (left)	29363	-6.79 (1.7)
Sense Organs	Speech-reception-threshold estimate (right)	29341	-6.75 (1.69)
Sense Organs	Tinnitus	21615	1675 (7.19)
Sense Organs	Visual acuity, left eye	20728	0.0109 (0.187)
Sense Organs	Visual acuity, right eye	20710	0.0137 (0.183)
Symptoms	Back pain (inpatient)	83760	1277 (1.5)
Symptoms	Cervicalgia (inpatient)	84815	222 (0.261)

## Sheet: Supplementary Data 6
Supplementary Data 6. BCAA effects for 441 phenotypes estimated with (multivariable Mendelian randomization) and without (univariable Mendelian randomization) accounting for the correlation between BCAAs. Association results with measured BCAAs are also presented to enable comparisons with published observational studies. Effects for binary phenotypes are presented as log effect estimates.
			Multivariable Mendelian randomization									Univariate Mendelian randomization									Measured BCAAs
			Isoleucine			Leucine			Valine			Isoleucine			Leucine			Valine			Isoleucine			Leucine			Valine
Category	Phenotype	Total N (N cases for binary traits)	Beta	SE	P-value	Beta	SE	P-value	Beta	SE	P-value	Beta	SE	P-value	Beta	SE	P-value	Beta	SE	P-value	Beta	SE	P-value	Beta	SE	P-value	Beta	SE	P-value
Circulatory System	Abdominal aortic aneurysm (inpatient)	84688 (209)	-0.107	0.113	0.343688	0.00168	0.144	0.990692	0.146	0.0961	0.128699	0.015704	0.0244963	0.521473	0.028461	0.0243207	0.241906	0.0459337	0.024486	0.060667	1.23798	1.38342	0.370858	0.530244	0.894332	0.553252	0.361728	0.604686	0.549701
Circulatory System	Age angina diagnosed	1383	1.037	0.777	0.182001	-0.693	0.995	0.486127	-0.631	0.657	0.336841	-0.107817	0.179361	0.547761	-0.258914	0.176004	0.141273	-0.316107	0.176229	0.0728563	-1.26879	9.8668	0.897681	1.53327	6.17821	0.804	-4.08055	4.11576	0.321469
Circulatory System	Age deep vein thrombosis diagnosed	1793	1.846	1.272	0.146708	-1.969	1.591	0.215869	0.084	1.017	0.934173	0.0498	0.284159	0.86088	-0.219351	0.282107	0.436839	-0.128797	0.280153	0.645704	-12.5545	16.7603	0.453819	-17.097	10.6512	0.108457	-8.58623	6.90263	0.213534
Circulatory System	Age pulmonary embolism diagnosed	524	-1.497	2.345	0.523227	2.918	3.383	0.388386	-0.57	2.269	0.80165	0.482919	0.550946	0.380743	0.84345	0.540101	0.11837	0.665842	0.529055	0.208192	1.70073	2.12118	0.422677	1.48162	1.33757	0.267996	1.6254	0.893123	0.0687738
Circulatory System	Angina	86996 (5891)	0.153	0.0308	6.78102e-07	-0.0693	0.039	0.0755809	-0.0131	0.0261	0.615727	0.0567877	0.00658165	6.23377e-18	0.0413835	0.00655495	2.73128e-10	0.0382037	0.00653846	5.12936e-09	3.0056	0.371638	6.09254e-16	1.53171	0.240846	2.02102e-10	1.03709	0.158314	5.72254e-11
Circulatory System	Angina pectoris (inpatient)	84955 (2468)	0.0169	0.0419	0.686697	0.000463	0.0532	0.993056	0.0601	0.0355	0.0904635	0.0491227	0.00897487	4.41591e-08	0.0502246	0.0089442	1.96188e-08	0.0543819	0.00897475	1.36602e-09	2.87759	0.501091	9.3207e-09	1.97079	0.32194	9.26465e-10	1.44678	0.214381	1.49253e-11
Circulatory System	Angina, grade 1	84349 (3246)	0.132	0.0376	0.000447032	-0.0717	0.0476	0.13199	0.00683	0.0319	0.830464	0.0529291	0.00802446	4.2249e-11	0.0397212	0.00802078	7.33465e-07	0.0391773	0.00800999	1.00295e-06	2.81829	0.450845	4.0751e-10	1.61218	0.292812	3.67392e-08	1.06445	0.193199	3.5967e-08
Circulatory System	Angina, grade 2	83749 (2645)	0.146	0.0405	0.000312227	-0.0484	0.0513	0.345441	-0.0379	0.0343	0.269179	0.0497885	0.0086216	7.70175e-09	0.0350871	0.00855923	4.14361e-05	0.0289182	0.00854023	0.00070889	2.58617	0.484235	9.25685e-08	1.11425	0.314824	0.000401202	0.784575	0.206948	0.000149936
Circulatory System	Arterial stiffness index	24368	-0.0315	0.0282	0.263985	0.00744	0.0358	0.835369	0.0856	0.0243	0.000427281	0.0321029	0.00617798	2.0324e-07	0.0375175	0.00613551	9.66689e-10	0.0456924	0.00608732	6.08876e-14	2.71499	0.379492	8.41117e-13	1.78531	0.246562	4.45988e-13	1.4235	0.156937	1.18438e-19
Circulatory System	Atrial fibrillation and flutter (inpatient)	81985 (429)	-0.169	0.0782	0.0306857	0.0846	0.0997	0.396134	0.0555	0.0669	0.406767	-0.0318228	0.0168731	0.0592933	-0.0122864	0.0168125	0.464908	-0.00648545	0.0169093	0.701317	-1.33487	1.02379	0.192285	-0.37252	0.645031	0.563587	-0.350906	0.425809	0.409887
Circulatory System	Atrioventricular block, complete (inpatient)	84688 (202)	0.275	0.11	0.0124193	-0.176	0.14	0.208702	-0.0803	0.0927	0.386361	0.0326066	0.0233149	0.161953	0.000732724	0.0233358	0.974951	-0.00647563	0.0233265	0.781313	1.51891	1.31295	0.247325	0.490607	0.862894	0.569655	0.0591454	0.582382	0.919108
Circulatory System	Cardiac index	8079	-0.059	0.0522	0.258363	0.0892	0.0652	0.171281	-0.107	0.0446	0.0164353	-0.0484734	0.0108211	7.48045e-06	-0.042859	0.0109424	8.97359e-05	-0.0560079	0.0110057	3.60002e-07	-3.10232	0.652126	1.96263e-06	-2.20819	0.419154	1.37763e-07	-1.55397	0.275621	1.71976e-08
Circulatory System	Cardiac output	8081	-0.0391	0.0486	0.421093	0.0505	0.0607	0.405431	-0.00423	0.0415	0.918814	0.00144879	0.0100687	0.885587	0.00726241	0.010179	0.475554	0.00485793	0.0102443	0.635352	-0.195436	0.606928	0.747446	0.00763407	0.390209	0.984391	0.227296	0.256625	0.375772
Circulatory System	Cerebral artery occlusion, with cerebral infarction (inpatient)	85038 (529)	0.147	0.0751	0.0503016	-0.0974	0.0946	0.303199	-0.0205	0.0632	0.74566	0.0288723	0.015881	0.0690578	0.012046	0.015819	0.446366	0.0112598	0.0158497	0.47745	1.5235	0.897837	0.0897239	0.473452	0.586049	0.419165	0.399137	0.387409	0.302882
Circulatory System	Coronary atherosclerosis (inpatient)	85038 (4679)	0.00674	0.0347	0.845991	0.0791	0.0441	0.0728689	0.0111	0.0296	0.70766	0.0621047	0.00745552	8.08231e-17	0.0673565	0.00743556	1.3202e-19	0.0617391	0.00745341	1.19774e-16	2.95593	0.420379	2.04217e-12	2.23951	0.269038	8.49203e-17	1.46009	0.179443	4.05885e-16
Circulatory System	Definite claudication	24221 (355)	0.145	0.0998	0.14625	-0.0946	0.127	0.456343	0.073	0.0854	0.392661	0.0831685	0.0218286	0.000138927	0.0679935	0.0216389	0.00167691	0.0750659	0.0214489	0.000465689	3.73514	1.23409	0.00247288	2.37618	0.814367	0.00352487	1.83132	0.52242	0.000455814
Circulatory System	Frontal angle P-wave	2713	-0.435	1.89	0.817968	1.453	2.461	0.554916	-2.545	1.696	0.133462	-0.917476	0.400942	0.0221202	-0.914158	0.404276	0.0237455	-1.17557	0.405064	0.00370571	-2.88167	1.1408	0.0115366	-1.76611	0.745181	0.0177858	-1.74738	0.483688	0.000303122
Circulatory System	Frontal angle QRS	2733	-1.222	2.33	0.599956	4.841	3.044	0.111758	-6.412	2.102	0.00228515	-1.6316	0.496516	0.00101584	-1.52659	0.50108	0.00231443	-2.31442	0.501244	3.88669e-06	-3.98423	1.11666	0.000359745	-2.90138	0.729446	6.96429e-05	-2.83701	0.472367	1.90216e-09
Circulatory System	Frontal angle T-Wave	2732	-0.512	1.796	0.775584	1.142	2.344	0.626116	-2.493	1.618	0.123368	-1.12582	0.381582	0.00317372	-1.1299	0.384895	0.0033289	-1.38627	0.385569	0.000323926	-87.5934	23.0125	0.000141041	-56.4363	15.0377	0.000174732	-51.4458	9.74884	1.31233e-07
Circulatory System	Heart failure NOS (inpatient)	84955 (905)	0.123	0.061	0.0437589	-0.214	0.0772	0.00557095	0.144	0.0519	0.00552753	0.0376532	0.0131131	0.0040862	0.0211074	0.0130187	0.104951	0.0435502	0.0130901	0.000877982	1.76039	0.736296	0.0168083	0.961356	0.474648	0.0428256	1.16109	0.311729	0.00019557
Circulatory System	Hemorrhoids (inpatient)	85038 (3732)	0.0426	0.0354	0.228826	0.0301	0.0449	0.502616	-0.0585	0.0301	0.0519532	0.0141591	0.00760305	0.0625616	0.011017	0.00757294	0.14573	0.00171234	0.00756005	0.820814	0.898024	0.439949	0.0412311	0.344276	0.284331	0.225961	0.0470567	0.186802	0.801112
Circulatory System	Hypertension	90995 (40415)	-0.0229	0.0204	0.261629	-0.105	0.0259	5.03376e-05	0.196	0.0174	1.96759e-29	0.0365901	0.00435646	4.50135e-17	0.0385616	0.00435378	8.21729e-19	0.0637031	0.00435446	1.82429e-48	1.64221	0.25575	1.35244e-10	1.22625	0.164621	9.41301e-14	1.73195	0.107862	5.10251e-58
Circulatory System	Intracerebral hemorrhage (inpatient)	84688 (324)	0.19	0.0887	0.0321893	-0.29	0.112	0.00961753	0.074	0.0756	0.327661	-0.00521319	0.019134	0.78527	-0.034018	0.0190318	0.0738672	-0.0149973	0.019093	0.432168	0.939886	1.09745	0.391762	0.22273	0.710498	0.753912	0.146024	0.471253	0.756664
Circulatory System	Left ventricle end diastolic volume	8081 (138)	-0.0704	0.0438	0.107987	0.144	0.0547	0.00847488	-0.092	0.0374	0.0138978	-0.0137143	0.00907929	0.130915	-0.00260108	0.00918022	0.77692	-0.0181008	0.00923686	0.0500401	-0.484096	0.547347	0.376458	-0.0183677	0.351917	0.958375	-0.278676	0.231433	0.228538
Circulatory System	Left ventricle end systolic volume	8081	-0.0594	0.045	0.186835	0.17	0.0562	0.00248706	-0.129	0.0384	0.00078119	-0.0116229	0.00931097	0.21192	-0.00108234	0.00941409	0.908469	-0.0220243	0.00947122	0.0200512	-0.0947782	0.561316	0.865915	0.0737715	0.360881	0.838025	-0.321146	0.237323	0.175991
Circulatory System	Left ventricle stroke volume	8081	-0.0508	0.0464	0.273592	0.0914	0.058	0.115058	-0.0539	0.0396	0.173479	-0.0109216	0.00961711	0.256104	-0.00316703	0.00972341	0.744642	-0.0123819	0.00978478	0.205719	-0.861652	0.579688	0.137172	-0.164313	0.37274	0.659339	-0.265999	0.245134	0.277869
Circulatory System	Left ventricular ejection fraction	8081	0.0151	0.0522	0.772373	-0.122	0.0652	0.0613221	0.116	0.0445	0.00914083	0.00216748	0.0108045	0.841004	-0.00232513	0.0109231	0.831433	0.0160346	0.0109916	0.144619	-0.814494	0.651241	0.211051	-0.347591	0.418718	0.406465	0.112486	0.275397	0.682945
Circulatory System	Maximum carotid IMT	9398 (922)	-0.0274	0.0462	0.553132	-0.0521	0.058	0.369038	0.157	0.0387	4.97395e-05	0.0398873	0.00947429	2.55309e-05	0.0445444	0.00956907	3.23919e-06	0.0628362	0.0096124	6.27692e-11	3.06098	0.562106	5.16446e-08	2.40898	0.3622	2.91186e-11	1.82506	0.238624	2.03689e-14
Circulatory System	Mean carotid IMT	9378 (687)	-0.0377	0.0453	0.405279	-0.0212	0.0567	0.70848	0.105	0.0378	0.0054732	0.0219292	0.00924807	0.0177296	0.027308	0.00934109	0.003462	0.0392305	0.00939024	2.94353e-05	1.73212	0.549146	0.00160934	1.53807	0.353931	1.38852e-05	1.09593	0.233342	2.6443e-06
Circulatory System	Mean heart rate	8081	0.0298	0.0532	0.575377	-0.0689	0.0664	0.299433	0.0696	0.0454	0.125266	0.0195401	0.011023	0.0762836	0.0151497	0.0111449	0.174039	0.0249728	0.0112141	0.0259531	1.1147	0.664433	0.0934124	0.33099	0.427236	0.438503	0.741156	0.28088	0.00832267
Circulatory System	Myocardial infarction (inpatient)	85038 (2738)	0.0646	0.0408	0.113346	-0.00416	0.0514	0.935495	0.00795	0.0345	0.817754	0.0482645	0.00875306	3.50741e-08	0.0437075	0.00869474	4.98508e-07	0.0416166	0.00872971	1.86774e-06	2.44052	0.4943	7.92058e-07	1.54919	0.317165	1.03696e-06	1.084	0.210706	2.68085e-07
Circulatory System	Nonrheumatic aortic valve disorders (inpatient)	84688 (389)	-0.0916	0.0841	0.276075	0.0656	0.107	0.539821	0.0156	0.0714	0.827049	-0.0138764	0.0180413	0.441806	-0.00234015	0.0180158	0.89665	-0.00199085	0.0180277	0.912066	-0.177452	1.04317	0.864924	0.0410313	0.666095	0.950882	0.115548	0.441291	0.793444
Circulatory System	Nonrheumatic mitral valve disorders (inpatient)	84688 (246)	-0.0631	0.0987	0.522621	0.227	0.125	0.0693704	-0.172	0.084	0.0405973	-0.00253878	0.0212157	0.904748	0.00931242	0.0211277	0.659381	-0.0197331	0.0213294	0.354883	-0.49037	1.26919	0.699227	-0.42056	0.820191	0.60812	-0.532134	0.542501	0.326647
Circulatory System	Occlusion of cerebral arteries (inpatient)	84955 (1291)	0.112	0.0528	0.033904	-0.142	0.0667	0.0332596	0.0394	0.0445	0.375945	0.0133672	0.0112816	0.236071	-0.00177224	0.0112679	0.875022	0.00679386	0.0112456	0.545755	0.477246	0.652471	0.464508	-0.110232	0.423099	0.794451	-0.0374647	0.278794	0.893101
Circulatory System	Orthostatic hypotension (inpatient)	84688 (354)	0.145	0.0878	0.0986405	-0.0629	0.111	0.570941	-0.108	0.0741	0.144981	-0.00251574	0.0186868	0.892907	-0.0209121	0.0186124	0.261202	-0.0318607	0.0185988	0.0867034	0.659306	1.07926	0.541275	-0.364783	0.706736	0.605748	-0.223336	0.464138	0.630385
Circulatory System	Other acute and subacute forms of ischemic heart disease (inpatient)	84955 (346)	0.0993	0.0856	0.24603	-0.253	0.108	0.0191503	0.166	0.0729	0.0227807	0.00812948	0.0185151	0.660608	-0.00992227	0.0185227	0.592178	0.0191756	0.0185703	0.301793	-0.129696	1.08836	0.905144	-0.219332	0.698214	0.753421	0.212902	0.454767	0.639673
Circulatory System	Other chronic ischemic heart disease, unspecified (inpatient)	84955 (601)	-0.0331	0.072	0.645716	0.0125	0.0915	0.891337	0.0827	0.0617	0.180129	0.0355602	0.0155415	0.0221331	0.041634	0.0154824	0.00716396	0.0491142	0.0155648	0.00160245	2.77674	0.862539	0.00128519	2.00048	0.554019	0.000305194	1.50471	0.370119	4.79336e-05
Circulatory System	P-duration (from P-onset to P-offset)	4354	0.0438	1.119	0.968777	1.355	1.4	0.333116	-1.196	0.95	0.208049	0.154674	0.235825	0.5119	0.20657	0.235183	0.379762	3.49188e-05	0.237251	0.999883	1.02238	0.898478	0.255162	0.421843	0.582161	0.468687	0.265765	0.378969	0.483126
Circulatory System	PQ duration (from P-onset to QRS-onset)	2713 (162)	-0.103	0.0876	0.239675	0.0986	0.114	0.387087	0.0801	0.0786	0.308163	0.035294	0.0185751	0.0574236	0.0511428	0.0187158	0.00628369	0.0544325	0.0187604	0.00371436	1.59158	1.12084	0.155614	1.61951	0.731656	0.0268638	1.39144	0.475237	0.00341277
Circulatory System	Paroxysmal supraventricular tachycardia (inpatient)	84955 (564)	-0.0042	0.0696	0.951881	0.1	0.0886	0.259038	-0.081	0.0596	0.174127	0.0116329	0.0150771	0.440374	0.0154497	0.0150337	0.304104	0.00105797	0.0150363	0.943906	-0.359923	0.896717	0.688141	0.0597232	0.56915	0.916428	0.0632511	0.371353	0.864754
Circulatory System	Peripheral vascular disease, unspecified (inpatient)	84688 (240)	0.173	0.102	0.089871	0.0836	0.13	0.520174	-0.178	0.0859	0.0382489	0.0673928	0.0216807	0.00188084	0.0540471	0.0217727	0.0130522	0.0242224	0.0216546	0.26332	0.939761	1.23917	0.448224	0.244626	0.806995	0.76179	-0.0647916	0.539869	0.904472
Circulatory System	Phlebitis and thrombophlebitis of lower extremities (inpatient)	84955 (878)	0.199	0.0592	0.000775241	-0.264	0.0746	0.000401838	0.0622	0.0501	0.214415	0.00965055	0.0127164	0.447909	-0.0187103	0.0126341	0.138623	-0.00243378	0.0126678	0.847645	0.738135	0.733828	0.314479	0.162792	0.473199	0.730829	0.191121	0.311337	0.5393
Circulatory System	Pulmonary heart disease (inpatient)	84955 (1148)	0.0475	0.0538	0.377291	-0.106	0.0683	0.120668	0.0652	0.0459	0.155468	0.00553058	0.0116244	0.634237	-0.00219053	0.0116067	0.850305	0.0093129	0.011611	0.422511	-0.515101	0.683483	0.451065	-0.558989	0.440569	0.204517	-0.0305988	0.286429	0.914925
Circulatory System	QRS duration	4394	-0.494	0.619	0.424835	0.0531	0.778	0.945585	0.113	0.529	0.830851	-0.245621	0.131216	0.0612227	-0.202761	0.130966	0.121575	-0.175887	0.132065	0.182919	-10.552	7.81284	0.176824	-7.42133	5.06281	0.142689	-2.6771	3.29632	0.416706
Circulatory System	QT interval (Bazett heart rate corrected)	2733 (419)	1.684	1.759	0.338385	-0.396	2.298	0.863183	-0.267	1.587	0.866393	0.771169	0.372469	0.0384124	0.640205	0.375884	0.0885313	0.573942	0.376872	0.127781	38.6696	22.4872	0.0854995	21.7672	14.6998	0.138664	16.7198	9.5526	0.0800686
Circulatory System	RR interval	2733 (972)	10.39	11.55	0.368351	-7.719	15.08	0.608742	-5.163	10.41	0.619919	-0.860442	2.44465	0.724861	-2.23599	2.46613	0.364576	-2.51101	2.47225	0.309782	-230.72	147.529	0.117841	-135.304	96.434	0.160594	-108.839	62.6652	0.0824168
Circulatory System	Self-reported deep vein thrombosis	97479 (1963)	0.0894	0.0437	0.0407793	-0.105	0.0555	0.0585054	0.0347	0.0372	0.350925	0.0175542	0.00936021	0.0607367	0.00600151	0.00932745	0.519948	0.0125687	0.00933293	0.178074	1.29343	0.53686	0.0159857	0.588409	0.347666	0.0905596	0.528092	0.227867	0.020474
Circulatory System	Self-reported pulmonary embolism	97479 (550)	0.138	0.0705	0.050295	-0.16	0.0891	0.0725367	0.0489	0.0599	0.414294	0.025652	0.015149	0.0903958	0.00755973	0.0150843	0.616255	0.0174594	0.0150788	0.246914	1.61154	0.848517	0.0575318	0.661005	0.554172	0.232956	0.671135	0.363824	0.0650857
Circulatory System	Self-reported venous thromboembolism	97479 (2513)	0.109	0.0401	0.00656373	-0.128	0.0508	0.011746	0.0414	0.0341	0.224719	0.0215223	0.008589	0.0122176	0.00729193	0.00855578	0.394058	0.0151956	0.00855785	0.0757943	1.50917	0.49078	0.00210467	0.669745	0.318026	0.0352094	0.617661	0.208554	0.00306018
Circulatory System	Stricture of artery (inpatient)	84955 (206)	0.0628	0.109	0.564516	0.0247	0.137	0.856923	-0.0271	0.0921	0.76857	0.0434033	0.0233672	0.0632482	0.0402181	0.0231796	0.0827298	0.032575	0.0231281	0.158996	0.796947	1.32887	0.548694	0.480206	0.851232	0.572666	0.397854	0.565704	0.481875
Circulatory System	Subarachnoid hemorrhage (inpatient)	84688 (268)	0.209	0.093	0.0246201	-0.2	0.118	0.0900915	-0.0633	0.0801	0.429375	-0.0179006	0.0203307	0.378604	-0.0484947	0.0202795	0.0167879	-0.0484398	0.0203072	0.0170626	-2.05172	1.25379	0.101753	-1.53051	0.804225	0.0570299	-1.1689	0.52268	0.0253277
Circulatory System	Transient cerebral ischemia (inpatient)	84955 (727)	-0.0279	0.0648	0.666792	0.0469	0.0819	0.566882	-0.0294	0.0548	0.591616	-0.00743577	0.013869	0.591859	-0.00375515	0.0137597	0.784923	-0.00836989	0.0138201	0.544761	-0.0308705	0.81679	0.969851	-0.110779	0.524036	0.832578	-0.203891	0.346484	0.556225
Circulatory System	Varicose veins of lower extremity (inpatient)	85038 (2641)	-0.0156	0.04	0.696537	0.0648	0.0509	0.202988	-0.0751	0.0341	0.0276409	-0.0155103	0.0086201	0.0719674	-0.0132715	0.00860345	0.122933	-0.0233698	0.00856055	0.0063346	-0.576588	0.507128	0.255552	-0.3919	0.327324	0.231196	-0.668189	0.214967	0.00188146
Dermatologic	Diseases of hair and hair follicles (inpatient)	85038 (1323)	0.0106	0.0506	0.834069	-0.082	0.0643	0.202213	0.0711	0.0433	0.100583	-0.00153897	0.0109613	0.888343	-0.00507454	0.0109338	0.642564	0.00666977	0.0109491	0.542417	-0.266793	0.647419	0.680276	-0.31169	0.41724	0.455047	-0.184067	0.271605	0.497961
Dermatologic	Diseases of nail, NOS (inpatient)	85038 (293)	0.0193	0.0915	0.832943	-0.0553	0.116	0.633559	0.0872	0.078	0.263589	0.0342483	0.0195621	0.0799894	0.0331089	0.0194741	0.0891025	0.043839	0.0196271	0.0255099	3.15296	1.03985	0.00242825	2.31521	0.665075	0.000499307	1.64022	0.445949	0.000235029
Dermatologic	Disorder of skin and subcutaneous tissue NOS (inpatient)	85038 (1616)	-0.0763	0.0477	0.109692	0.0878	0.0603	0.145378	-0.0107	0.0406	0.792129	-0.00514404	0.0102539	0.615903	0.00587509	0.0102247	0.565564	0.00185453	0.0102643	0.85662	-0.118756	0.601604	0.843515	0.0791078	0.385568	0.837438	-0.0304705	0.253468	0.904313
Dermatologic	Disturbance of skin sensation (inpatient)	84955 (366)	0.0425	0.0837	0.611618	-0.0374	0.106	0.724216	0.0303	0.0708	0.668676	0.0251268	0.0179946	0.162609	0.0208725	0.0179017	0.243634	0.0242485	0.0179345	0.176355	-0.44704	1.06353	0.674241	-0.392827	0.685083	0.566373	0.0388622	0.43997	0.929615
Dermatologic	Other dyschromia (inpatient)	84688 (232)	-0.213	0.0997	0.0326461	0.313	0.127	0.0137179	-0.104	0.0853	0.222758	-0.0158156	0.0216601	0.465285	0.0163752	0.0217996	0.452552	-0.00708675	0.0216772	0.743727	-1.28551	1.31573	0.328552	-0.423469	0.835768	0.612377	-0.381199	0.547308	0.486116
Dermatologic	Other hypertrophic and atrophic conditions of skin (inpatient)	84688 (460)	-0.0609	0.076	0.422949	0.0631	0.0966	0.513621	0.0156	0.0652	0.810901	0.00664822	0.0164605	0.686295	0.0156345	0.016389	0.340104	0.0148778	0.016424	0.365012	-0.00974316	0.958344	0.991888	-0.0508686	0.619659	0.934574	0.267376	0.402292	0.506287
Dermatologic	Scar conditions and fibrosis of skin (inpatient)	84955 (489)	-0.0756	0.0737	0.304995	0.054	0.0931	0.5619	0.0363	0.0631	0.565104	0.00321323	0.0160282	0.84111	0.0136458	0.0159787	0.393105	0.0160504	0.0160431	0.31709	-0.739945	0.963581	0.44254	-0.428199	0.61825	0.488562	-0.256812	0.401424	0.522334
Dermatologic	Sebaceous cyst (inpatient)	85038 (2148)	-0.0275	0.0426	0.518577	-0.0392	0.054	0.467884	0.0752	0.0362	0.0377694	0.00137169	0.00920943	0.881598	0.00346182	0.00917614	0.705978	0.0138736	0.00917037	0.130311	0.0949179	0.538072	0.859977	0.0978424	0.345882	0.77727	0.111986	0.225656	0.619706
Dermatologic	Unspecified diffuse connective tissue disease (inpatient)	85038 (593)	-0.0307	0.069	0.656372	0.0685	0.0864	0.42788	-0.0244	0.058	0.673982	0.00757623	0.0148833	0.610722	0.0135201	0.0147963	0.360848	0.00761539	0.014774	0.606233	-0.371961	0.882384	0.67336	0.0210067	0.562554	0.970213	0.328634	0.361569	0.363397
Digestive	Abdominal hernia (inpatient)	85038 (813)	0.0247	0.0613	0.686995	0.0506	0.0771	0.511637	-0.0494	0.0515	0.337446	0.0204454	0.0131302	0.11944	0.0204658	0.0130629	0.117184	0.0112465	0.0130679	0.389447	1.01718	0.75044	0.175274	0.374138	0.488033	0.443305	0.400668	0.317871	0.207499
Digestive	Abnormal findings on exam of gastrointestinal tract/ abdominal area (inpatient)	84955 (457)	0.161	0.0768	0.0360508	-0.0797	0.0967	0.409827	-0.0997	0.065	0.125068	0.00269622	0.0164654	0.869928	-0.017053	0.0163004	0.295483	-0.0264213	0.0162631	0.104245	-0.145939	0.955332	0.878586	-0.672236	0.625317	0.28236	-0.65345	0.411231	0.112058
Digestive	Abnormal results of function study of liver (inpatient)	84688 (229)	0.0102	0.101	0.919558	-0.169	0.128	0.186731	0.209	0.0853	0.0142786	0.0262554	0.0217656	0.22771	0.0229947	0.0215452	0.285846	0.0520121	0.0214905	0.0155103	1.19616	1.23281	0.331913	0.429611	0.80431	0.593248	1.01493	0.507967	0.0457149
Digestive	Acute appendicitis (inpatient)	85038 (521)	-0.115	0.0723	0.111701	0.0733	0.092	0.425603	0.0603	0.0617	0.328416	0.00208947	0.0155498	0.893108	0.0172248	0.0155098	0.26675	0.0216741	0.015465	0.161065	0.318468	0.903355	0.724434	0.555188	0.574138	0.333548	0.526157	0.373008	0.158369
Digestive	Anal and rectal conditions (inpatient)	85038 (1855)	0.115	0.045	0.0106018	-0.123	0.0568	0.03035	0.0232	0.0381	0.542575	0.0172094	0.00967956	0.0754193	0.00216518	0.00961345	0.821805	0.00814104	0.00959228	0.396044	1.14335	0.552462	0.0384941	0.578328	0.356791	0.105035	0.54667	0.233099	0.0190157
Digestive	Anal and rectal polyp (inpatient)	84771 (1514)	-0.0497	0.0487	0.307475	0.0853	0.0618	0.167507	-0.00134	0.0413	0.974117	0.0185708	0.0104339	0.0750999	0.0277688	0.010397	0.00756613	0.0230522	0.0103581	0.0260454	1.98584	0.584768	0.000683912	1.35212	0.375431	0.000316353	0.878609	0.248945	0.000416617
Digestive	Blood in stool (inpatient)	84771 (509)	0.224	0.0743	0.00257145	-0.185	0.0935	0.04786	-0.0558	0.0629	0.375013	0.00789435	0.0157038	0.615173	-0.0211584	0.015563	0.173979	-0.0232883	0.0156403	0.136489	0.238381	0.915418	0.79455	-0.684075	0.600243	0.254426	-0.682286	0.396723	0.085468
Digestive	Calculus of bile duct (inpatient)	84955 (811)	-0.0326	0.0616	0.596652	0.0249	0.0776	0.748304	0.0291	0.052	0.575742	0.0111957	0.0131886	0.395941	0.0159282	0.0131344	0.225241	0.0180203	0.0131376	0.17017	1.12703	0.754186	0.135079	0.689783	0.486932	0.156603	0.533228	0.319354	0.0949768
Digestive	Cholecystitis without cholelithiasis (inpatient)	85038 (769)	-0.0702	0.0624	0.260589	0.0664	0.0791	0.40122	0.0534	0.0531	0.314584	0.0252306	0.0134907	0.0614533	0.0360467	0.0134643	0.00742397	0.038729	0.0134648	0.0040234	1.08613	0.769467	0.158086	0.895439	0.492508	0.0690453	0.824932	0.322255	0.0104709
Digestive	Cholelithiasis (inpatient)	85038 (2547)	0.0371	0.0409	0.364359	0.000151	0.0517	0.99767	0.0326	0.0346	0.346092	0.04729	0.00877634	7.11056e-08	0.0457484	0.00874484	1.68165e-07	0.0462812	0.00870327	1.051e-07	2.67401	0.491792	5.40998e-08	1.74952	0.318359	3.89747e-08	1.26868	0.209221	1.32945e-09
Digestive	Cholelithiasis with other cholecystitis (inpatient)	85038 (1736)	0.0109	0.0468	0.815834	-0.0585	0.059	0.321429	0.12	0.0394	0.00232151	0.0437215	0.00997556	1.17132e-05	0.0436949	0.00995776	1.14386e-05	0.0574773	0.00997258	8.23706e-09	2.27264	0.560866	5.07795e-05	1.65049	0.36123	4.89889e-06	1.26011	0.238058	1.20127e-07
Digestive	Diaphragmatic hernia (inpatient)	85038 (3288)	0.0522	0.0375	0.163922	0.0439	0.0476	0.356388	-0.0762	0.032	0.017254	0.0190691	0.00802738	0.0175247	0.0153546	0.00799385	0.0547572	0.00310556	0.00799811	0.697804	0.800928	0.463712	0.0841298	0.465147	0.299023	0.119814	-0.0383828	0.19757	0.845961
Digestive	Diseases and other conditions of the tongue (inpatient)	84688 (353)	-0.0147	0.0855	0.863493	-0.0801	0.108	0.458289	0.0968	0.0722	0.180011	-0.00198408	0.0183322	0.913814	-0.00235385	0.0182191	0.897202	0.0122044	0.0182055	0.502621	0.725611	1.04669	0.488155	0.289047	0.680608	0.671064	0.0534258	0.450258	0.905548
Digestive	Diseases of the oral soft tissues, excluding lesions specific for gingiva and tongue (inpatient)	84955 (620)	0.00962	0.0695	0.889911	0.00444	0.0882	0.959851	-0.00771	0.0589	0.895855	0.00507606	0.0149778	0.734681	0.00478272	0.0149577	0.749157	0.00320643	0.0148779	0.829365	-0.331643	0.887477	0.708633	-0.137987	0.568933	0.808364	-0.0468586	0.369865	0.899185
Digestive	Diverticulosis (inpatient)	85038 (6090)	0.00778	0.0308	0.800579	0.058	0.0389	0.135961	-0.0179	0.026	0.491162	0.0315941	0.00657211	1.52987e-06	0.0340824	0.00656058	2.04691e-07	0.0271358	0.00654157	3.35093e-05	1.93196	0.376865	2.95342e-07	1.27983	0.242677	1.3362e-07	0.878327	0.159838	3.90508e-08
Digestive	Duodenal ulcer (inpatient)	84688 (429)	0.295	0.0788	0.000181363	-0.255	0.0993	0.0102294	0.00681	0.0672	0.919281	0.0492494	0.0169587	0.00368336	0.0127947	0.0167527	0.445024	0.0191509	0.0169248	0.257831	1.55712	0.958609	0.104301	0.441721	0.625086	0.47978	0.190565	0.414852	0.645978
Digestive	Duodenitis (inpatient)	84955 (632)	0.11	0.0674	0.102669	-0.0946	0.0854	0.267979	0.0095	0.0571	0.867862	0.0242165	0.0144522	0.0938126	0.0105534	0.0144363	0.464761	0.0134012	0.0144012	0.352082	1.5945	0.821095	0.0521462	0.570578	0.536848	0.287859	0.271926	0.354143	0.442582
Digestive	Esophageal bleeding (varices/hemorrhage) (inpatient)	84955 (352)	0.113	0.0843	0.180099	-0.333	0.106	0.00168079	0.143	0.0713	0.0448979	-0.046154	0.0180041	0.0103616	-0.069605	0.0180004	0.000110243	-0.037799	0.0179136	0.0348516	-2.25693	1.1238	0.0446115	-2.40909	0.737567	0.00108977	-1.09643	0.461465	0.0175029
Digestive	Functional digestive disorders (inpatient)	84955 (1709)	0.0858	0.0469	0.0673361	-0.00382	0.0593	0.948637	-0.0818	0.0396	0.0388609	0.00969243	0.0100319	0.333961	0.00041786	0.00997136	0.966574	-0.00997923	0.00997677	0.317191	-0.171936	0.590162	0.770793	-0.653755	0.383558	0.0882974	-0.591864	0.251596	0.0186508
Digestive	GERD (inpatient)	85038 (4218)	0.0178	0.0342	0.602738	0.0188	0.0433	0.664158	-0.00461	0.029	0.873696	0.0216953	0.00733713	0.00310729	0.0214645	0.00732277	0.00337654	0.0186244	0.00731083	0.0108494	0.75135	0.424856	0.0769806	0.419703	0.273483	0.124868	0.220025	0.179397	0.220021
Digestive	Gastric ulcer (inpatient)	84688 (743)	0.0528	0.0636	0.406432	0.0338	0.0806	0.674957	-0.0974	0.054	0.0712778	-0.000504683	0.0136484	0.970503	-0.005773	0.0136383	0.672082	-0.018576	0.0135932	0.171763	0.157591	0.797097	0.843275	-0.0261772	0.514708	0.959438	-0.133278	0.338786	0.694024
Digestive	Gastritis and duodenitis (inpatient)	84955 (2861)	0.021	0.0393	0.593099	0.0322	0.0496	0.516213	-0.0433	0.0332	0.19216	0.00893767	0.0083897	0.286734	0.00849054	0.00834334	0.308848	0.00105447	0.00834703	0.899471	0.260038	0.490727	0.596179	0.0371221	0.316004	0.906485	-0.0691021	0.207288	0.738861
Digestive	Hemorrhage of gastrointestinal tract (inpatient)	84955 (1655)	-0.0525	0.0467	0.260929	0.0931	0.0594	0.117035	-0.0426	0.0399	0.28567	-0.004022	0.0100482	0.688956	0.004142	0.010016	0.679211	-0.00408203	0.0100205	0.683737	0.23355	0.58529	0.689868	0.0613578	0.377452	0.870867	-0.0485117	0.248166	0.845016
Digestive	Hemorrhage of rectum and anus (inpatient)	85038 (2610)	0.0453	0.04	0.257424	-0.0955	0.0507	0.0596152	0.0525	0.034	0.12256	0.00365775	0.00856337	0.669278	-0.00389509	0.00854959	0.648687	0.00559837	0.00854819	0.51252	0.674358	0.497915	0.17562	0.278756	0.321407	0.385779	0.247577	0.209966	0.238345
Digestive	Ileostomy status (inpatient)	84955 (244)	0.146	0.0994	0.141884	-0.0064	0.125	0.959166	-0.137	0.0833	0.10004	0.0187683	0.0210235	0.372001	0.00395436	0.0210523	0.851006	-0.0146471	0.0211364	0.488322	1.8244	1.17049	0.119075	-0.167331	0.793725	0.83303	-0.195956	0.525746	0.709357
Digestive	Inguinal hernia (inpatient)	85038 (4848)	-0.00121	0.0357	0.972962	0.0748	0.0454	0.0994395	-0.152	0.0304	5.73303e-07	-0.0437822	0.00765965	1.09086e-08	-0.0445833	0.00765308	5.69316e-09	-0.0630677	0.00768369	2.24901e-16	-2.40163	0.460846	1.87463e-07	-1.708	0.294755	6.84717e-09	-1.84689	0.196636	5.86418e-21
Digestive	Intestinal malabsorption (non-celiac) (inpatient)	84955 (337)	0.135	0.087	0.120728	0.124	0.11	0.259627	-0.251	0.0736	0.000648853	0.0244442	0.0186166	0.189174	0.0142382	0.0185131	0.441841	-0.0221747	0.0184905	0.23043	0.515022	1.07967	0.633349	0.280455	0.695961	0.686966	-0.9319	0.474922	0.0497372
Digestive	Irritable Bowel Syndrome (inpatient)	84688 (376)	0.0316	0.0842	0.70744	0.0331	0.107	0.757058	-0.0423	0.0716	0.554666	0.0185922	0.0180425	0.302789	0.0163855	0.0180079	0.362871	0.0085966	0.0180263	0.633438	0.801105	1.0276	0.435632	0.645052	0.66031	0.328623	0.265221	0.437392	0.54427
Digestive	Noninfectious gastroenteritis (inpatient)	85038 (2952)	0.0806	0.0384	0.0358206	-0.0441	0.0486	0.364191	-0.0193	0.0324	0.55139	0.0173743	0.00823393	0.0348513	0.00822112	0.00820946	0.316623	0.00602699	0.00817953	0.461221	0.829189	0.477933	0.0827497	0.0240294	0.31063	0.93834	0.0273845	0.202871	0.892624
Digestive	Nonspecific abnormal findings in stool contents (inpatient)	84688 (426)	0.0538	0.0805	0.503927	0.0434	0.101	0.667412	-0.0611	0.0678	0.367493	0.0297521	0.0170066	0.0802146	0.0265614	0.0169641	0.117409	0.0145174	0.0169853	0.392716	1.60116	0.962519	0.0962115	0.696636	0.630109	0.268909	0.549099	0.411509	0.182088
Digestive	Obstruction of bile duct (inpatient)	84688 (224)	0.153	0.103	0.137428	-0.251	0.129	0.0516864	0.132	0.0862	0.12569	0.0280376	0.0217866	0.198122	0.00730526	0.0217074	0.736469	0.0303046	0.0218761	0.165967	1.95985	1.19837	0.101958	0.600014	0.791854	0.44861	0.448469	0.528363	0.395999
Digestive	Other disorders of biliary tract (inpatient)	84688 (318)	0.021	0.0887	0.812848	-0.121	0.112	0.279983	0.0631	0.0749	0.399532	-0.0231895	0.0188959	0.219739	-0.0296906	0.0188544	0.11532	-0.015901	0.0187932	0.397495	-0.914636	1.13301	0.419517	-0.926619	0.734865	0.207331	-0.736002	0.483885	0.128253
Digestive	Other disorders of intestine (inpatient)	84955 (663)	0.12	0.0665	0.0711512	-0.0214	0.0839	0.798672	-0.129	0.0562	0.0217117	-0.0058771	0.0142719	0.68049	-0.0204208	0.0142222	0.15105	-0.0355225	0.0142671	0.0127812	0.231123	0.832988	0.781425	-0.426896	0.543004	0.431765	-0.575683	0.357535	0.107366
Digestive	Other disorders of liver (inpatient)	84688 (250)	0.172	0.099	0.0823212	-0.234	0.125	0.0612066	0.0884	0.0833	0.288588	0.0251022	0.0209344	0.230494	0.00439808	0.0208298	0.832775	0.0205479	0.020758	0.322233	2.61479	1.14545	0.0224448	0.808751	0.761888	0.288458	1.20358	0.483832	0.012861
Digestive	Other disorders of stomach and duodenum (inpatient)	84955 (494)	0.136	0.0738	0.0653555	-0.111	0.0935	0.235162	-0.0818	0.0631	0.194853	-0.0232539	0.0159794	0.145603	-0.0434046	0.0158891	0.00630062	-0.0481446	0.0159237	0.00249902	-1.43162	0.971861	0.140732	-1.61019	0.634135	0.0111109	-1.3848	0.412142	0.000779424
Digestive	Other intestinal obstruction (inpatient)	85038 (896)	0.214	0.0592	0.000300504	-0.141	0.0747	0.0590864	-0.105	0.05	0.0357288	-0.00195721	0.0127082	0.877601	-0.0296899	0.0126207	0.0186489	-0.0377433	0.0126512	0.00285078	-0.498093	0.748855	0.505962	-1.41758	0.493722	0.00408891	-1.14797	0.323647	0.000389699
Digestive	Other specified gastritis (inpatient)	85038 (1753)	0.131	0.0467	0.00502949	-0.0542	0.0591	0.359096	-0.0751	0.0396	0.0578986	0.0127416	0.0100821	0.206306	-0.00257012	0.0100433	0.798024	-0.0112313	0.0100242	0.262535	-0.134539	0.595076	0.821134	-0.214851	0.384011	0.575827	-0.237937	0.250662	0.342501
Digestive	Peritoneal or intestinal adhesions (inpatient)	85038 (321)	0.268	0.0891	0.00263097	-0.111	0.112	0.321651	-0.185	0.075	0.0136377	0.00815032	0.0190903	0.669427	-0.0238101	0.0189785	0.209631	-0.0435466	0.0190642	0.0223595	-0.676059	1.13016	0.549707	-1.77396	0.756295	0.0189969	-1.53149	0.498237	0.00211338
Digestive	Regional enteritis (inpatient)	85038 (372)	0.183	0.0824	0.0263595	-0.0282	0.104	0.786273	-0.186	0.0701	0.00796966	0.000669555	0.0177829	0.969966	-0.0212172	0.0176475	0.229255	-0.0441027	0.0177519	0.0129774	0.218394	1.03349	0.83264	-0.936273	0.688417	0.173818	-1.1224	0.45475	0.0135803
Digestive	Stricture and stenosis of esophagus (inpatient)	84688 (451)	0.0682	0.0775	0.378859	-0.0123	0.0979	0.900018	-0.103	0.0657	0.116944	-0.0213255	0.0166245	0.199569	-0.0304275	0.0165071	0.0652852	-0.0418237	0.0165815	0.0116588	-0.446122	0.97892	0.648585	-0.753218	0.635527	0.235944	-0.960263	0.423104	0.0232339
Digestive	Symptoms involving digestive system (inpatient)	85038 (3108)	0.0919	0.038	0.015588	-0.0711	0.0481	0.139362	-0.0148	0.0321	0.644756	0.0117139	0.00814189	0.150229	0.000180354	0.00811992	0.982279	-0.00031998	0.00809377	0.968465	0.908693	0.471349	0.053873	0.304667	0.305338	0.318374	0.168743	0.199983	0.398789
Digestive	Ulcer of esophagus (inpatient)	84955 (971)	0.136	0.0579	0.0188301	-0.042	0.0732	0.566123	-0.109	0.0489	0.0258113	0.00458874	0.0123864	0.711034	-0.011505	0.0123674	0.352233	-0.0242107	0.012416	0.0511805	-0.449813	0.738117	0.542255	-0.786277	0.478922	0.100639	-1.0099	0.318854	0.00153873
Digestive	Ulcerative colitis (inpatient)	84955 (715)	0.185	0.0643	0.004013	-0.128	0.0811	0.114497	-0.0714	0.0541	0.186909	0.00695396	0.013737	0.612702	-0.0170041	0.0136592	0.213176	-0.0222139	0.0136343	0.103256	0.0624106	0.807576	0.9384	-1.05541	0.534685	0.0483935	-0.51098	0.343821	0.137231
Digestive	Umbilical hernia (inpatient)	85038 (918)	0.0912	0.0595	0.125332	-0.133	0.0753	0.0773509	0.0844	0.0503	0.0933603	0.0323905	0.0127223	0.0108975	0.0210002	0.012653	0.0969733	0.0342949	0.0126415	0.00667021	2.37923	0.708902	0.000790167	1.3814	0.457715	0.00254409	1.52736	0.297355	2.79938e-07
Digestive	Ventral hernia (inpatient)	85038 (832)	0.0449	0.0608	0.460219	0.0604	0.0764	0.429192	-0.066	0.0511	0.196501	0.0312408	0.0130282	0.0164876	0.0297933	0.0129511	0.0214228	0.0173949	0.0129732	0.179977	1.56026	0.734264	0.033592	0.760432	0.477467	0.111242	0.618069	0.312488	0.0479403
Endocrine/Metabolic	Alanine aminotransferace	96644	-0.0635	0.0138	4.19561e-06	-0.00959	0.0175	0.583692	0.246	0.0117	3.82197e-98	0.0980474	0.00299595	6.53472e-235	0.111223	0.00298759	2.38525e-303	0.134679	0.00297563	0	6.32475	0.175755	1.38023e-283	4.81884	0.112804	1e-20	4.18949	0.0731793	1e-20
Endocrine/Metabolic	Albumin	88612	-0.597	0.0396	2.33818e-51	0.371	0.0502	1.46346e-13	0.201	0.0337	2.45547e-09	-0.0644354	0.00851882	3.91215e-14	0.00863518	0.00851014	0.310252	0.0243785	0.00850309	0.00414366	-7.03979	0.500395	5.93487e-45	-1.45311	0.322092	6.43746e-06	-0.0788158	0.210329	0.707864
Endocrine/Metabolic	Alkaline phosphatase	96676	0.106	0.0146	3.86307e-13	-0.147	0.0185	1.92714e-15	0.0866	0.0124	2.87156e-12	0.0341577	0.00313862	1.38872e-27	0.0204675	0.00313638	6.76291e-11	0.0338234	0.00313293	3.59123e-27	2.47237	0.18427	4.80406e-41	1.01756	0.118659	9.86423e-18	1.15688	0.0774737	2.02371e-50
Endocrine/Metabolic	Apolipoprotein A	88145	-0.0418	0.00385	1.84429e-27	0.0161	0.00489	0.000993244	-0.0274	0.00328	6.61805e-17	-0.0358775	0.000828415	0	-0.0330051	0.000828461	0	-0.0344052	0.00082701	0	-8.44597	0.179055	1e-20	-5.00369	0.115343	1e-20	-3.5828	0.0751447	1e-20
Endocrine/Metabolic	Apolipoprotein B	96197	-0.0186	0.00351	1.16346e-07	-0.0284	0.00447	2.10515e-10	0.0598	0.003	2.09157e-88	0.00494301	0.000760717	8.14883e-11	0.0066375	0.000759683	2.3895e-18	0.0145946	0.000758256	1.47738e-82	0.252002	0.044734	1.76739e-08	0.294476	0.0287722	1.38586e-24	0.479587	0.018758	3.54636e-144
Endocrine/Metabolic	Asparate aminotransferase	96367	-0.0118	0.0143	0.409272	-0.00689	0.0182	0.705006	0.0555	0.0122	5.38553e-06	0.0208246	0.0030817	1.40395e-11	0.0233622	0.00307791	3.19213e-14	0.0288857	0.00307565	5.90333e-21	1.46808	0.181003	5.02864e-16	1.13244	0.116457	2.3792e-22	1.06751	0.0760733	9.84994e-45
Endocrine/Metabolic	Bioavailable Testosterone, Females	39551	-0.131	0.0243	7.00875e-08	0.0995	0.0313	0.00147828	0.0893	0.0207	1.6032e-05	0.0861029	0.00509157	3.74056e-64	0.112903	0.00508284	2.59019e-109	0.125089	0.00502506	8.837e-137	4.53718	0.300665	1.87019e-51	4.34238	0.194576	2.51807e-110	3.43585	0.124811	8.02956e-167
Endocrine/Metabolic	Bioavailable Testosterone, Males	40468	-0.304	0.0213	3.25656e-46	0.255	0.0267	1.28995e-21	-0.171	0.0182	5.68903e-21	-0.0862167	0.00456221	1.18415e-79	-0.0407525	0.00455984	3.98944e-19	-0.0476386	0.00459303	3.32718e-25	-7.63389	0.267578	5.03084e-179	-2.99956	0.171736	2.59521e-68	-1.97466	0.113582	1.0652e-67
Endocrine/Metabolic	C-reactive protein	96490	0.0749	0.0147	3.48303e-07	-0.192	0.0187	9.88532e-25	0.257	0.0125	6.26331e-94	0.0869067	0.0031763	7.99414e-165	0.0790419	0.00317528	8.8864e-137	0.111045	0.00316357	6.49705e-270	5.30814	0.186521	3.80104e-178	3.20773	0.120126	4.33109e-157	3.2252	0.0780942	1e-20
Endocrine/Metabolic	Calcium	88492	-0.0185	0.00142	8.46138e-39	0.011	0.0018	9.89398e-10	0.0102	0.0012	1.89591e-17	3.47366e-05	0.000305248	0.909398	0.00242329	0.000304667	1.80758e-15	0.00326494	0.000304438	7.81264e-27	-0.040295	0.0179447	0.0247349	0.0945843	0.0115336	2.38872e-16	0.0984766	0.00752733	4.1431e-39
Endocrine/Metabolic	Cholesterol	96604	-0.0695	0.017	4.34667e-05	-0.138	0.0216	1.67095e-10	0.291	0.0145	1.37844e-89	0.0411921	0.00368529	5.2599e-29	0.0473823	0.00367827	5.70941e-38	0.0854922	0.0036705	5.38231e-120	2.43548	0.216568	2.42871e-29	2.25793	0.139163	3.35002e-59	2.71489	0.0907058	7.84551e-197
Endocrine/Metabolic	Creatinine	96683	0.0802	0.0119	1.58937e-11	0.15	0.0151	2.96802e-23	-0.113	0.0101	4.6622e-29	0.0835374	0.00257424	5.19187e-231	0.0836345	0.00257144	4.81536e-232	0.0585894	0.00257666	1.86407e-114	7.09898	0.150288	1e-20	4.23908	0.0968807	1e-20	2.0036	0.0635967	7.46879e-218
Endocrine/Metabolic	Cystatin C	96630	0.0951	0.0135	1.86203e-12	-0.0326	0.0172	0.0580462	0.0148	0.0115	0.198109	0.0556366	0.00290304	7.25954e-82	0.0475671	0.00290156	2.12399e-60	0.0465734	0.00289959	4.70793e-58	2.54354	0.170632	2.98754e-50	1.44432	0.109856	1.76156e-39	1.18085	0.0717395	7.07974e-61
Endocrine/Metabolic	Diastolic blood pressure	88911	-0.744	0.168	9.48593e-06	-1.1	0.213	2.41316e-07	2.318	0.143	4.30034e-59	0.180771	0.0362154	5.98916e-07	0.248123	0.0361866	7.04363e-12	0.557789	0.0360984	7.32293e-54	1.90788	2.12818	0.369995	3.82891	1.37069	0.0052155	14.0825	0.894233	7.07988e-56
Endocrine/Metabolic	Direct bilirubin	82503	-0.391	0.0155	2.08764e-140	0.428	0.0197	1.16805e-104	-0.132	0.0132	1.52397e-23	-0.0813749	0.00335828	1.04583e-129	-0.0312023	0.003368	1.96281e-20	-0.0565346	0.00336294	2.02456e-63	-6.49235	0.202061	1.64535e-226	-1.90286	0.129872	1.31275e-48	-2.13957	0.0846438	5.67625e-141
Endocrine/Metabolic	Fasting glucose	3351	-0.0298	0.0449	0.506884	-0.046	0.0533	0.388116	0.139	0.0362	0.000123145	0.0308832	0.0097057	0.0014628	0.0347627	0.00962292	0.000303272	0.0516349	0.00914942	1.66608e-08	6.63718	1.44899	4.63726e-06	4.27159	0.861159	7.03916e-07	3.72505	0.493104	4.21156e-14
Endocrine/Metabolic	Free Testosterone, Females	39535	-0.144	0.0242	2.67466e-09	0.115	0.0312	0.000227898	0.195	0.0206	2.90711e-21	0.0898997	0.00509065	8.55994e-70	0.114045	0.00508292	1.71902e-111	0.126448	0.00502494	9.91563e-140	4.92899	0.300553	1.9219e-60	4.49964	0.194514	2.1661e-118	3.52864	0.124765	5.69571e-176
Endocrine/Metabolic	Free Testosterone, Males	40456	-0.338	0.0209	7.91555e-59	0.282	0.0262	5.12669e-27	-0.0443	0.0178	0.0128188	-0.0862485	0.00463724	3.26808e-77	-0.0452759	0.0046333	1.48722e-22	-0.0552712	0.00466604	2.27286e-32	-7.42076	0.272175	1.11245e-163	-3.06102	0.174531	7.28411e-69	-2.11918	0.115384	2.44865e-75
Endocrine/Metabolic	Gamma glutamyltransferase	96649	-0.0704	0.0136	2.26123e-07	-0.0413	0.0173	0.0169734	0.26	0.0116	2.88763e-111	0.081329	0.00296364	8.59749e-166	0.0934464	0.00295668	3.13486e-219	0.120841	0.00294411	0	4.96154	0.173996	7.56595e-179	3.90785	0.111745	6.19345e-268	3.55949	0.0725791	1e-20
Endocrine/Metabolic	Glycated hemoglobin (HbA1c)	88234	0.224	0.0551	4.79634e-05	-0.431	0.0701	7.82884e-10	0.531	0.0474	3.96245e-29	0.202421	0.0119048	7.76289e-65	0.178462	0.0119135	9.94506e-51	0.24476	0.0119017	5.6285e-94	13.6673	0.705575	1.37096e-83	8.33729	0.455229	6.34066e-75	7.89357	0.2973	2.50822e-155
Endocrine/Metabolic	HDL-cholesterol	88566	-0.0313	0.00538	5.96115e-09	-0.0042	0.00683	0.538598	-0.0677	0.00458	1.92368e-49	-0.0657427	0.0011635	0	-0.0664905	0.00116065	0	-0.069959	0.0011579	0	-10.529	0.174968	1e-20	-6.94993	0.112276	1e-20	-5.10427	0.0729424	1e-20
Endocrine/Metabolic	Hyposmolality and/or hyponatremia (inpatient)	81902 (222)	0.0631	0.103	0.540127	-0.082	0.13	0.528191	-0.103	0.0865	0.233751	-0.0682243	0.0222114	0.0021292	-0.0809007	0.0220445	0.000242669	-0.0864669	0.0221038	9.15908e-05	-4.2319	1.44939	0.00350277	-3.0946	0.9224	0.000793809	-2.37566	0.59889	7.28512e-05
Endocrine/Metabolic	Insulin-like growth factor 1	95970	-0.486	0.08	1.23988e-09	0.294	0.102	0.00394717	0.157	0.0682	0.0213322	-0.0619032	0.017171	0.000312041	-0.00324949	0.0171494	0.849715	0.0100074	0.0171367	0.559236	-0.874122	0.182026	1.56948e-06	-0.207501	0.11719	0.0766222	-0.128135	0.0765614	0.0942056
Endocrine/Metabolic	LDL-cholesterol	96499	-0.0801	0.0146	4.10436e-08	-0.0285	0.0186	0.125459	0.214	0.0125	1.05275e-65	0.0566948	0.00316596	1.02834e-71	0.0679255	0.00315842	1.36283e-102	0.0916937	0.00315182	4.49812e-186	2.89804	0.180376	4.37304e-58	2.77522	0.115808	6.61389e-127	2.64293	0.0754768	1.26576e-268
Endocrine/Metabolic	Lipoprotein A	97435	-0.0266	0.0149	0.0742232	0.0431	0.0189	0.0225826	-0.0529	0.0127	3.10869e-05	-0.0234005	0.00319453	2.38591e-13	-0.0208187	0.00319129	6.8641e-11	-0.0271347	0.00318882	1.7495e-17	-1.32668	0.187688	1.56556e-12	-0.707843	0.12079	4.62514e-09	-0.718319	0.0788998	8.69091e-20
Endocrine/Metabolic	Non-HDL cholesterol	88585	-0.0419	0.0181	0.0206175	-0.136	0.0229	2.87003e-09	0.366	0.0154	7.46618e-125	0.107392	0.00391772	1.9813e-165	0.114616	0.00390715	3.73106e-189	0.157149	0.00388961	0	5.34907	0.188194	1.04419e-177	4.13646	0.12065	1.3257e-257	3.87441	0.078282	1e-20
Endocrine/Metabolic	Oestradiol	15387 (435)	-0.024	0.0314	0.44467	-0.0392	0.0403	0.3307	-0.0142	0.0272	0.601629	-0.047222	0.00691699	8.67387e-12	-0.048724	0.00687022	1.3213e-12	-0.0450599	0.00679715	3.37419e-11	-4.08585	0.423689	5.23646e-22	-2.90687	0.273792	2.48171e-26	-2.05249	0.173921	3.84511e-32
Endocrine/Metabolic	Oestradiol, Females	11666 (509)	-0.0272	0.0434	0.530837	-0.0675	0.0555	0.223903	-0.0271	0.037	0.463905	-0.073622	0.00937806	4.14538e-15	-0.0771044	0.00933414	1.45092e-16	-0.0715806	0.00915166	5.21558e-15	-6.10504	0.5705	1.00446e-26	-4.26734	0.371256	1.40874e-30	-2.91187	0.23355	1.11739e-35
Endocrine/Metabolic	Oestradiol, Males	3721 (219)	-0.0181	0.0706	0.797662	-0.0398	0.0918	0.664614	0.0765	0.0637	0.229774	0.00556991	0.0163824	0.733862	0.00837172	0.016173	0.604712	0.0193344	0.016447	0.239774	0.494337	1.0255	0.629773	-0.123059	0.650105	0.849865	-0.000141175	0.426424	0.999736
Endocrine/Metabolic	Phosphate	88537	-0.00133	0.00238	0.576282	0.032	0.00302	3.10911e-26	-0.00945	0.00202	2.89379e-06	0.0136112	0.000512236	1.42763e-155	0.0154606	0.000510919	3.8046e-201	0.0122087	0.000511475	6.33378e-126	1.03127	0.0300263	1.64694e-258	0.741553	0.0192744	1e-20	0.418694	0.012612	1.14731e-241
Endocrine/Metabolic	Pulse pressure	88923	0.0619	0.0138	7.27407e-06	-0.115	0.0175	4.98348e-11	0.0628	0.0118	1.02613e-07	0.00906045	0.00296746	0.00226364	-0.00035578	0.00296567	0.90451	0.0107559	0.00296137	0.000281158	0.692295	0.174352	7.1673e-05	0.214758	0.112307	0.0558463	0.432775	0.0733502	3.63232e-09
Endocrine/Metabolic	Random glucose	80974	0.102	0.016	1.82963e-10	-0.0575	0.0204	0.00482295	0.0521	0.0137	0.000143001	0.0670492	0.00344307	1.83697e-84	0.0584059	0.00344365	1.61134e-64	0.0620202	0.00345092	3.22312e-72	5.32598	0.201982	3.14855e-153	3.17428	0.130411	7.29796e-131	2.21526	0.0855871	1.03205e-147
Endocrine/Metabolic	Rheumatoid factor	8601	0.0492	0.0506	0.330885	-0.0112	0.0628	0.858453	-0.0444	0.041	0.278841	0.00112027	0.0108132	0.917485	-0.00513395	0.0108085	0.634794	-0.0109089	0.0107859	0.311823	-0.490213	0.647469	0.448977	-0.435587	0.414631	0.29347	-0.291646	0.268264	0.276964
Endocrine/Metabolic	Sex hormone binding globulin (female)	47203	0.124	0.0214	6.85689e-09	-0.077	0.0275	0.00511026	-0.363	0.0181	1.81634e-89	-0.182605	0.00457372	0	-0.209575	0.0045523	0	-0.236275	0.00448369	0	-11.0951	0.268166	1e-20	-8.76058	0.172277	1e-20	-6.77909	0.110035	1e-20
Endocrine/Metabolic	Sex hormone binding globulin (male)	40693	0.0814	0.0207	8.41135e-05	-0.0349	0.0259	0.177822	-0.307	0.0176	3.87866e-68	-0.149863	0.00462452	2.25217e-230	-0.169888	0.00459085	9.27261e-300	-0.197181	0.00459896	0	-9.60983	0.272033	2.35024e-273	-6.99374	0.172758	1e-20	-5.68844	0.11305	1e-20
Endocrine/Metabolic	Systolic blood pressure	88883 (141)	0.053	0.288	0.853992	-2.788	0.366	2.58663e-14	3.279	0.246	1.56424e-40	0.255735	0.0621946	3.92499e-05	0.193629	0.0621552	0.00183784	0.675616	0.0620328	1.26873e-27	7.67288	3.65444	0.0357636	4.27624	2.35381	0.0692587	18.6571	1.53653	6.30102e-34
Endocrine/Metabolic	Total bilirubin	96376	-0.595	0.0138	0	0.587	0.0175	1.14431e-246	-0.133	0.0118	1.82099e-29	-0.129184	0.00304723	0	-0.0547743	0.00306696	2.43747e-71	-0.0827254	0.00305837	3.93812e-161	-9.9455	0.177795	1e-20	-3.12662	0.115817	1.63259e-160	-2.93942	0.0753769	1e-20
Endocrine/Metabolic	Total protein	88471	-0.537	0.062	4.66454e-18	-0.223	0.0785	0.00450056	0.608	0.0527	8.58661e-31	-0.15211	0.0133449	4.2639e-30	-0.106779	0.0133315	1.15151e-15	-0.0138972	0.0133264	0.297027	-14.7183	0.783343	9.27304e-79	-7.59774	0.504021	2.39157e-51	-1.55977	0.329524	2.20792e-06
Endocrine/Metabolic	Triglycerides	96666	0.146	0.0132	1.94777e-28	-0.259	0.0168	1.26466e-53	0.501	0.0112	0	0.240355	0.00295507	0	0.232948	0.00295573	0	0.285791	0.00290662	0	16.174	0.171828	1e-20	10.4156	0.110477	1e-20	8.558	0.0702851	1e-20
Endocrine/Metabolic	Triglycerides/HDL-C	88653	0.14	0.0136	7.49031e-25	-0.193	0.0172	3.21867e-29	0.441	0.0115	0	0.243723	0.00300953	0	0.238286	0.00300962	0	0.281808	0.00296467	0	16.0548	0.175231	1e-20	10.3962	0.112599	1e-20	8.28029	0.0717828	1e-20
Endocrine/Metabolic	Type 2 diabetes	97003 (4556)	0.0835	0.0342	0.0146256	-0.229	0.0433	1.232e-07	0.426	0.0292	3.29801e-48	0.176821	0.00726068	5.3648e-131	0.172707	0.00720747	6.88937e-127	0.223093	0.00734864	1.94915e-202	9.55763	0.373926	4.22774e-144	6.54113	0.241494	1.43388e-161	5.74311	0.162781	1.13641e-272
Endocrine/Metabolic	Type 2 diabetes (inpatient)	84688 (230)	0.109	0.104	0.294603	-0.386	0.131	0.00321325	0.421	0.0886	2.0172e-06	0.0946606	0.0218302	1.44951e-05	0.0789331	0.021616	0.000260613	0.139544	0.0220284	2.37784e-10	6.54687	1.04543	3.79156e-10	3.90969	0.682857	1.03137e-08	3.80619	0.450262	2.83253e-17
Endocrine/Metabolic	Urate	96471 (309)	-0.394	0.993	0.691532	-2.74	1.261	0.0297895	20.05	0.846	3.62598e-124	10.1121	0.216217	0	10.7332	0.215676	0	12.5602	0.214488	0	705.563	12.6434	1e-20	477.702	8.12359	1e-20	376.627	5.26424	1e-20
Endocrine/Metabolic	Urea	96650	-0.0432	0.0134	0.00126466	-0.025	0.0171	0.143744	0.387	0.0115	2.89779e-248	0.187681	0.00301359	0	0.203881	0.00299932	0	0.238665	0.0029702	0	15.0162	0.173907	1e-20	10.3471	0.111296	1e-20	8.05045	0.0713509	1e-20
Endocrine/Metabolic	Vitamin D	92396	-2.805	0.309	1.10924e-19	3.195	0.393	4.30102e-16	-2.258	0.265	1.58517e-17	-1.32456	0.0669984	5.39691e-87	-1.00604	0.0669718	5.2857e-51	-1.30168	0.066909	2.66768e-84	-3.89636	0.190648	7.77561e-93	-1.85907	0.122748	8.12863e-52	-1.76981	0.0802581	9.24882e-108
Genitourinary	Abnormal findings on examination of urine (inpatient)	84688 (692)	0.0469	0.0663	0.479324	-0.00306	0.084	0.970941	-0.00858	0.0563	0.878873	0.0258795	0.0141941	0.0682652	0.0215439	0.0141541	0.127986	0.0191294	0.0141494	0.176388	0.0494867	0.836305	0.952814	-0.0284352	0.537165	0.957783	0.059615	0.351256	0.865231
Genitourinary	Acute renal failure (inpatient)	84688 (695)	0.152	0.066	0.0212771	-0.0594	0.0832	0.475263	-0.0905	0.0557	0.10421	0.0143162	0.0141479	0.311589	-0.00337461	0.0140308	0.809932	-0.0136998	0.0140989	0.331201	0.969267	0.811781	0.232478	-0.062044	0.528617	0.906567	-0.101771	0.350063	0.771264
Genitourinary	Albuminuria	94831 (4983)	0.015	0.0318	0.637142	-0.133	0.0403	0.000965994	0.13	0.027	1.47336e-06	0.005252	0.00679779	0.439757	0.000374399	0.0067748	0.955929	0.0207813	0.00676033	0.00211208	-0.34804	0.401461	0.385979	-0.510086	0.258461	0.0484329	0.385752	0.16566	0.0198819
Genitourinary	Calculus of ureter (inpatient)	85038 (695)	0.134	0.0657	0.0413928	-0.131	0.083	0.114494	0.00725	0.0556	0.896253	0.0174364	0.0140286	0.213896	4.00175e-05	0.0139765	0.997715	0.00472557	0.0140183	0.736042	1.9972	0.784991	0.010952	0.80399	0.511934	0.1163	0.988451	0.333006	0.0029948
Genitourinary	Chronic kidney disease	97465 (1658)	0.225	0.0497	5.97808e-06	-0.129	0.0627	0.0396462	-0.0101	0.0417	0.80862	0.0738732	0.0104448	1.51905e-12	0.0504047	0.0103822	1.20433e-06	0.0481384	0.0104389	3.99917e-06	4.29091	0.563624	2.67653e-14	1.43715	0.376026	0.000132399	1.03216	0.251634	4.09893e-05
Genitourinary	Cystitis (inpatient)	84955 (458)	0.0473	0.0766	0.536909	-0.0186	0.0966	0.847314	-0.0341	0.0651	0.600411	0.00140432	0.0165282	0.932289	-0.00482665	0.0165184	0.770135	-0.00851897	0.0165456	0.606638	-1.05925	0.99417	0.286669	-0.769004	0.634577	0.225575	-0.409589	0.412378	0.320596
Genitourinary	Estimated glomerular filtration rate (creatinine and cystatin C)	97286	-1.594	0.185	6.9203e-18	-0.478	0.235	0.0419473	0.462	0.157	0.0032539	-1.15248	0.0396464	8.84359e-186	-1.05769	0.0396374	7.21145e-157	-0.902721	0.0396434	8.88276e-115	-5.39366	0.162079	8.02118e-243	-3.13368	0.104417	7.03231e-198	-1.85234	0.0682761	4.33698e-162
Genitourinary	Functional disorders of bladder (inpatient)	84688 (317)	0.0622	0.0898	0.488529	-0.0755	0.114	0.507791	0.0249	0.0774	0.747676	0.0140208	0.0192081	0.465428	0.0042856	0.0192782	0.824078	0.00904175	0.0192005	0.637702	0.247972	1.12063	0.824875	0.0395304	0.72494	0.956514	0.171371	0.471597	0.716318
Genitourinary	Hydronephrosis (inpatient)	84955 (534)	0.0915	0.0723	0.205671	-0.101	0.0909	0.266521	0.0324	0.0609	0.594712	0.0200499	0.0154499	0.194376	0.00818538	0.0154271	0.595706	0.0147432	0.0154503	0.339964	1.15128	0.88003	0.190794	0.296467	0.573843	0.605411	0.308104	0.375951	0.412482
Genitourinary	Other abnormality of urination (inpatient)	84688 (248)	0.0254	0.0993	0.798113	0.0826	0.125	0.508741	-0.0907	0.084	0.280248	0.0161481	0.021197	0.446172	0.0165133	0.0210656	0.433098	0.00148388	0.0212315	0.944281	1.12641	1.20542	0.35007	0.197897	0.789668	0.802118	-0.0885263	0.526807	0.866549
Genitourinary	Other disorders of bladder (inpatient)	84688 (1538)	0.0655	0.0491	0.1822	-0.089	0.062	0.151149	0.0172	0.0417	0.679995	0.000125511	0.0104661	0.990432	-0.00918682	0.0104287	0.378362	-0.00415986	0.0104812	0.691452	-0.124128	0.611276	0.839085	-0.413089	0.395149	0.295838	-0.306178	0.261026	0.240805
Genitourinary	Other symptoms/disorders or the urinary system (inpatient)	84955 (1032)	-0.00207	0.0565	0.970774	0.0344	0.0719	0.632335	-0.0207	0.048	0.666287	0.00821625	0.0121099	0.497472	0.00940671	0.0120863	0.436394	0.00526107	0.0120745	0.663042	-0.0849203	0.714963	0.905453	-0.204789	0.460156	0.656289	-0.128937	0.301906	0.669323
Genitourinary	Urethral stricture (not specified as infectious) (inpatient)	84955 (747)	0.0743	0.0636	0.24271	-0.063	0.0804	0.433285	-0.00628	0.0538	0.907075	0.0087802	0.0136151	0.519001	-0.000622855	0.0135163	0.963245	0.000288981	0.0135487	0.982983	0.371144	0.790019	0.638505	-0.142431	0.512474	0.781068	-0.0949192	0.337307	0.778401
Genitourinary	Urinary albumin-to-creatine ratio	94811	-0.0608	0.0145	2.75164e-05	-0.11	0.0184	2.25532e-09	0.086	0.0124	4.04833e-12	-0.0606549	0.00311997	3.48181e-84	-0.0604538	0.00311754	9.10237e-84	-0.0417955	0.00311805	5.70063e-41	-4.8793	0.182928	9.58542e-157	-3.16551	0.117751	3.47096e-159	-1.46036	0.0770699	4.5388e-80
Genitourinary	Urinary calculus (inpatient)	85038 (820)	0.0863	0.0613	0.159181	-0.134	0.0774	0.0834043	0.0864	0.0514	0.0927758	0.0285321	0.0131063	0.0294827	0.0172021	0.0130611	0.187821	0.0305368	0.0130416	0.0192066	1.46986	0.743394	0.048015	0.608324	0.482225	0.207131	0.831152	0.311542	0.00763351
Genitourinary	Urinary incontinence (inpatient)	85038 (1359)	-0.0111	0.0529	0.8338	0.0219	0.0672	0.744505	0.0436	0.0451	0.333674	0.0332781	0.0114726	0.00372383	0.0373671	0.0114451	0.00109499	0.0394211	0.0113725	0.000527556	1.44558	0.65348	0.0269579	1.24296	0.418951	0.00300883	0.794944	0.27566	0.00392925
Genitourinary	Urinary potassium-to-creatinine ratio	94812	-0.335	0.014	1.54474e-126	0.178	0.0178	1.52397e-23	0.0973	0.0119	2.92279e-16	-0.0652123	0.00302721	6.28748e-103	-0.0268424	0.00303106	8.31172e-19	-0.0166233	0.00302926	4.07524e-08	-4.5788	0.177625	1.56544e-146	-1.33676	0.114661	2.07915e-31	-0.444174	0.074945	3.09144e-09
Genitourinary	Urinary sodium to creatinine ratio	94810	-0.0246	0.0149	0.0987372	-0.0717	0.019	0.000160854	0.069	0.0127	5.53924e-08	-0.020813	0.00320985	8.92534e-11	-0.0214049	0.00320733	2.49373e-11	-0.00890572	0.00320528	0.00546174	-1.96542	0.188475	1.84687e-25	-1.31826	0.12132	1.67456e-27	-0.303647	0.079299	0.000128595
Genitourinary	Urinary sodium-to-potassium ratio	94810	0.227	0.0149	2.07446e-52	-0.205	0.0189	2.07071e-27	-0.00404	0.0126	0.748487	0.0283448	0.00320048	8.26249e-19	-0.00104956	0.0031994	0.742874	0.00375359	0.00319663	0.240302	1.56948	0.188003	6.93163e-17	-0.246782	0.121065	0.0415071	0.0650521	0.0790879	0.410776
Genitourinary	Urine albumin	94815	0.0768	0.0122	3.07237e-10	-0.0644	0.0155	3.25517e-05	0.0276	0.0104	0.00795801	0.0301545	0.00262407	1.45562e-30	0.021739	0.00262283	1.14833e-16	0.0252239	0.00262029	6.18728e-22	1.95615	0.154103	6.40342e-37	0.857025	0.0992456	5.85258e-18	0.647977	0.0648263	1.59326e-23
Genitourinary	Urine creatinine	94814 (8720)	0.159	0.014	6.83434e-30	0.0405	0.0178	0.0228891	-0.0646	0.0119	5.68069e-08	0.0992164	0.0030197	9.21851e-237	0.0886036	0.00302083	4.18677e-189	0.0722386	0.00302282	3.23456e-126	7.35456	0.176769	1e-20	4.26613	0.113988	1.47151e-306	2.2103	0.074669	1.43521e-192
Genitourinary	Urine potassium	94817	-0.0683	0.0149	4.56399e-06	0.182	0.0189	5.99451e-22	0.002	0.0126	0.873881	0.0683869	0.00319986	2.44182e-101	0.0852195	0.00319318	6.48876e-157	0.0741682	0.00319325	2.45546e-119	5.29497	0.187611	3.03598e-175	4.07628	0.120555	1.2859e-250	2.32261	0.0788663	1.26128e-190
Genitourinary	Urine sodium	94815	0.16	0.0144	1.10773e-28	-0.0351	0.0183	0.0551069	0.00372	0.0122	0.760429	0.0936315	0.00309445	4.11338e-201	0.0804082	0.00309596	1.02599e-148	0.0755103	0.00309457	1.67391e-131	6.60411	0.181372	2.74659e-290	3.64039	0.116973	1.22998e-212	2.30286	0.0764383	2.14167e-199
Hematopoietic	Basophil %	94364	0.0335	0.0151	0.0265178	-0.0267	0.0192	0.164339	-0.0219	0.0129	0.0895692	-0.00644704	0.00324732	0.0471062	-0.0113658	0.00324267	0.000456472	-0.0126018	0.0032404	0.000100675	-0.1202	0.190653	0.52839	-0.420544	0.122686	0.000608501	-0.297498	0.0801931	0.000207451
Hematopoietic	Basophil count	94360	0.0873	0.0133	5.24149e-11	-0.0622	0.0169	0.000232801	0.000247	0.0114	0.982714	0.0219449	0.00289486	3.43873e-14	0.0119825	0.00289153	3.41311e-05	0.0125326	0.00288952	1.44262e-05	1.84189	0.169905	2.20831e-27	0.594101	0.109393	5.60818e-08	0.452227	0.0715015	2.53688e-10
Hematopoietic	Disorders of iron metabolism (inpatient)	84688 (208)	0.118	0.107	0.270112	-0.185	0.135	0.170571	0.0795	0.09	0.377056	0.0120425	0.0228623	0.598375	-0.0044064	0.0226856	0.845989	0.0102435	0.0227654	0.65274	0.879454	1.31068	0.502228	0.168972	0.850781	0.842569	0.342702	0.555877	0.53756
Hematopoietic	Eosinophil %	94364	0.0163	0.0151	0.280378	0.0391	0.0192	0.0417044	0.00126	0.0129	0.922191	0.0371704	0.00323772	1.65414e-30	0.0386818	0.00323298	5.43665e-33	0.0348159	0.00323123	4.52702e-27	2.53432	0.190038	1.43275e-40	1.69478	0.122287	1.12151e-43	1.19786	0.0799197	8.76664e-51
Hematopoietic	Eosinophil count	94360	0.0996	0.015	3.13683e-11	-0.00539	0.019	0.776652	0.0136	0.0128	0.288009	0.0753859	0.00321262	9.17415e-122	0.0687287	0.0032097	1.01495e-101	0.0652711	0.00320827	5.18051e-92	5.15927	0.188415	4.42788e-165	3.01881	0.121335	1.22374e-136	2.10302	0.0792767	4.66698e-155
Hematopoietic	Hematocrit %	94375	-0.922	0.0422	8.06079e-106	0.708	0.0536	7.78981e-40	0.266	0.036	1.48061e-13	-0.04091	0.0091304	7.4421e-06	0.0786416	0.0091161	6.31659e-18	0.0887069	0.00910791	2.04471e-22	-4.98148	0.536052	1.50141e-20	2.33892	0.345111	1.22431e-11	2.3105	0.225489	1.22569e-24
Hematopoietic	Hemoglobin concentration	94354	-0.317	0.0144	2.12004e-107	0.238	0.0182	4.46137e-39	0.119	0.0123	3.85858e-22	-0.00130436	0.00311072	0.674988	0.0404758	0.00310419	7.33217e-39	0.0466107	0.00310065	4.49368e-51	-0.775139	0.182646	2.19625e-05	1.42219	0.11748	9.83866e-34	1.26727	0.0767439	2.95785e-61
Hematopoietic	High light scatter reticulocyte %	93071	0.0431	0.015	0.00406165	-0.0873	0.019	4.33296e-06	0.262	0.0128	4.08976e-93	0.133377	0.00323968	0	0.134731	0.00323411	0	0.160286	0.00321991	0	8.1461	0.189965	1e-20	5.54201	0.122103	1e-20	4.60104	0.0793069	1e-20
Hematopoietic	High light scatter reticulocyte count	93076	0.00642	0.0148	0.664445	-0.0592	0.0188	0.00163866	0.274	0.0127	3.09796e-103	0.132623	0.00321491	0	0.138782	0.00320719	0	0.16487	0.00319228	0	8.02511	0.188539	1e-20	5.68087	0.121082	1e-20	4.74826	0.0785867	1e-20
Hematopoietic	Immature reticulocyte fraction	92936	0.00607	0.000893	1.06589e-11	-0.00834	0.00113	1.57659e-13	0.0101	0.000762	4.24412e-40	0.00512544	0.000192376	2.16511e-156	0.00454534	0.000192229	1.31586e-123	0.00571355	0.000191808	5.61089e-195	0.307384	0.0112858	2.40781e-163	0.186946	0.0072658	5.4508e-146	0.165636	0.00473747	8.21943e-268
Hematopoietic	Iron deficiency anemias, unspecified or not due to blood loss (inpatient)	85038 (2157)	0.21	0.043	1.04102e-06	-0.112	0.0545	0.0398746	-0.117	0.0366	0.00138999	0.00702022	0.00920066	0.445456	-0.0190478	0.00911247	0.036591	-0.0304245	0.00916144	0.0008972	0.0349873	0.537529	0.948103	-1.17534	0.353552	0.000886128	-1.11234	0.233147	1.83326e-06
Hematopoietic	Lymphadenitis (inpatient)	84688 (400)	-0.12	0.0797	0.132158	0.177	0.102	0.0826887	-0.0766	0.0683	0.262065	-0.017719	0.0172541	0.304446	-0.000520302	0.0173051	0.976014	-0.0148025	0.0172376	0.390486	-1.35717	1.05405	0.197893	-0.780141	0.674342	0.247316	-0.78208	0.442028	0.0768437
Hematopoietic	Lymphoctye %	94229	-0.138	0.107	0.197148	-0.348	0.135	0.00994379	0.688	0.091	4.0171e-14	0.0969676	0.0228981	2.28815e-05	0.110043	0.022867	1.49185e-06	0.199491	0.0228413	2.46347e-18	3.89091	1.34441	0.00380203	3.64166	0.865164	2.56255e-05	6.70075	0.565048	1.93888e-32
Hematopoietic	Lymphoctye count	94357	0.173	0.0149	3.63464e-31	-0.133	0.0189	1.96371e-12	0.121	0.0127	1.61025e-21	0.110782	0.00320967	4.75201e-261	0.0947828	0.00321065	1.53009e-191	0.106452	0.00320451	5.62719e-242	7.34345	0.188119	1e-20	4.09183	0.121306	1.98842e-249	3.2836	0.0790488	1e-20
Hematopoietic	Mean corpuscular hemoglobin	94450	-0.0905	0.015	1.60612e-09	0.0785	0.019	3.6028e-05	-0.0117	0.0128	0.360684	-0.0213283	0.0032145	3.24395e-11	-0.0104206	0.00321062	0.00117184	-0.0131473	0.00320835	4.17027e-05	-1.41704	0.188733	5.99653e-14	-0.55801	0.121488	4.36694e-06	-0.627965	0.0793911	2.57882e-15
Hematopoietic	Mean corpuscular hemoglobin concentration	94449	-0.0179	0.0147	0.223343	0.00796	0.0187	0.670349	0.071	0.0126	1.75139e-08	0.0354715	0.00318528	8.37497e-29	0.0399274	0.00318033	3.75598e-36	0.0458967	0.0031772	2.67045e-47	2.69842	0.186942	3.13707e-47	1.85165	0.120293	1.82975e-53	1.37369	0.0785993	2.14185e-68
Hematopoietic	Mean corpuscular volume	94123	-0.393	0.0619	2.1679e-10	0.357	0.0785	5.42172e-06	-0.215	0.0527	4.50946e-05	-0.181818	0.0132762	1.08774e-42	-0.139998	0.0132699	5.07884e-26	-0.166247	0.0132506	4.16054e-36	-3.1074	0.188037	2.40471e-61	-1.60128	0.121072	6.22718e-40	-1.43153	0.0790792	3.0456e-73
Hematopoietic	Mean platelet volume	94448	0.0278	0.0152	0.0674075	-0.0356	0.0192	0.0637153	0.032	0.0129	0.0131154	0.016493	0.0032504	3.89258e-07	0.0134672	0.00324615	3.34389e-05	0.0175083	0.00324355	6.74314e-08	1.31466	0.190815	5.59026e-12	0.799468	0.122806	7.51478e-11	0.607315	0.0802646	3.83671e-14
Hematopoietic	Mean reticulocyte volume	92778 (106)	0.198	0.111	0.0744588	-0.431	0.141	0.0022376	-0.481	0.0947	3.79033e-07	-0.42597	0.0238563	2.61212e-71	-0.486196	0.023808	1.07612e-92	-0.500025	0.023796	4.99269e-98	-31.6403	1.39841	2.40536e-113	-22.9409	0.899262	1.49534e-143	-16.534	0.587715	3.90316e-174
Hematopoietic	Mean sphered cell volume	92924	-0.0779	0.0752	0.300247	-0.0727	0.0955	0.446504	-0.446	0.0641	3.45435e-12	-0.371385	0.0161973	2.3949e-116	-0.388296	0.0161726	2.21666e-127	-0.414276	0.0161535	4.66225e-145	-24.0837	0.949576	6.51936e-142	-16.4842	0.610861	2.20108e-160	-12.9404	0.398796	5.65028e-231
Hematopoietic	Monocyte %	94361	-0.0662	0.0147	6.68744e-06	0.00654	0.0186	0.725129	0.039	0.0125	0.00180851	-0.0191698	0.00314465	1.08757e-09	-0.0126873	0.00314067	5.3524e-05	-0.00682298	0.00313872	0.0297194	-0.971156	0.184628	1.4399e-07	-0.568262	0.118819	1.7306e-06	-0.138348	0.0776743	0.0748921
Hematopoietic	Monocyte count	94360	0.106	0.0146	3.86307e-13	-0.0736	0.0186	7.59003e-05	0.0654	0.0125	1.67686e-07	0.0680866	0.00313885	2.46314e-104	0.0584764	0.00313648	1.41453e-77	0.0642697	0.0031331	1.64449e-93	5.04316	0.184006	2.22797e-165	2.61156	0.11858	1.70903e-107	1.98446	0.0774413	7.97179e-145
Hematopoietic	Neutrophil %	94158	0.213	0.122	0.080828	0.361	0.155	0.0198574	-0.751	0.104	5.15483e-13	-0.0732182	0.0261976	0.00519254	-0.0930363	0.0261649	0.000376887	-0.192283	0.0261347	1.87532e-13	-3.31772	1.53804	0.0309968	-3.13503	0.98982	0.00153876	-6.84417	0.646519	3.45394e-26
Hematopoietic	Neutrophil count	94356	0.191	0.0151	1.13298e-36	-0.0672	0.0191	0.000434281	-0.00494	0.0128	0.699543	0.0899431	0.00323419	3.27752e-170	0.0722072	0.0032344	2.12424e-110	0.0676623	0.0032332	3.0162e-97	6.29961	0.189548	3.37524e-242	3.26004	0.122234	1.0336e-156	1.96139	0.0799452	6.38836e-133
Hematopoietic	Nucleated red blood cell %	94355 (.)	0.0067	0.00383	0.080231	-0.011	0.00486	0.0236126	0.000981	0.00327	0.764177	-0.00162363	0.000821134	0.0480071	-0.00277218	0.000819987	0.000722839	-0.00213591	0.000819449	0.00914675	-0.0448405	0.0482062	0.352278	-0.0697311	0.0310223	0.0245905	-0.0344211	0.0202779	0.0896091
Hematopoietic	Nucleated red blood cell count	94358	0.00706	0.00383	0.0652791	-0.0108	0.00487	0.0265781	0.00058	0.00327	0.859218	-0.00148701	0.00082238	0.0705794	-0.00266204	0.000821233	0.00118897	-0.00209143	0.000820688	0.0108221	-0.038821	0.0482792	0.421342	-0.0670276	0.0310691	0.0309768	-0.0332416	0.0203084	0.101664
Hematopoietic	Other anemias (inpatient)	84955 (1901)	0.186	0.0452	3.87105e-05	-0.139	0.057	0.0147444	-0.0662	0.0381	0.0822932	0.00320673	0.00966969	0.740171	-0.0209343	0.0096181	0.0295142	-0.0243096	0.00963658	0.0116479	-0.00335508	0.565761	0.995268	-0.999759	0.371071	0.00705469	-0.82265	0.243483	0.000728343
Hematopoietic	Platelet count	94450 (253)	0.0634	0.0146	1.40892e-05	0.0143	0.0185	0.439538	-0.065	0.0124	1.58901e-07	0.0147419	0.00312425	2.37544e-06	0.0087911	0.00312015	0.00483956	-0.000623848	0.0031181	0.841423	1.21327	0.183414	3.71793e-11	0.368408	0.118058	0.00180496	0.0204038	0.0771733	0.79148
Hematopoietic	Platelet crit	94449	0.0874	0.0142	7.51109e-10	-0.0043	0.0181	0.812215	-0.0558	0.0121	3.99639e-06	0.025468	0.00305739	8.085e-17	0.0169921	0.00305377	2.63217e-08	0.00863157	0.003052	0.00468148	2.10797	0.179445	7.30041e-32	0.855558	0.115533	1.30822e-13	0.356565	0.0755318	2.35004e-06
Hematopoietic	Platelet distribution width	94448	0.0897	0.0149	1.74272e-09	-0.125	0.0189	3.74688e-11	0.117	0.0127	3.18324e-20	0.0550474	0.00320638	4.60503e-66	0.0452533	0.00320356	2.62799e-45	0.0600333	0.00319883	1.39919e-78	3.96839	0.188113	8.70254e-99	2.33041	0.121109	1.64153e-82	2.02675	0.0790425	5.28768e-145
Hematopoietic	Red blood cell count	94386	-0.0792	0.00517	5.69584e-53	0.0575	0.00656	1.86373e-18	0.0393	0.0044	4.19064e-19	0.00436739	0.00111495	8.96105e-05	0.0150433	0.0011126	1.17765e-41	0.0174955	0.00111132	7.67754e-56	0.204804	0.163433	0.210157	1.43526	0.105079	1.78732e-42	1.34911	0.0686119	4.48248e-86
Hematopoietic	Red blood cell distribution width	94452	0.166	0.0151	4.11243e-28	-0.165	0.0191	5.68346e-18	-0.0455	0.0128	0.000378429	-0.0154402	0.00323491	1.8151e-06	-0.0394116	0.00322836	2.8194e-34	-0.0379912	0.00322621	5.20272e-32	-0.862931	0.189938	5.53972e-06	-1.50886	0.12215	4.72513e-35	-0.993955	0.0798424	1.41694e-35
Hematopoietic	Reticulocyte %	93072	-0.00022	0.015	0.988298	-0.0369	0.019	0.0521244	0.251	0.0128	1.28602e-85	0.128439	0.00324231	0	0.135706	0.00323421	0	0.158558	0.00322137	0	7.91832	0.190098	1e-20	5.59123	0.1221	1e-20	4.54898	0.0793526	1e-20
Hematopoietic	Reticulocyte count	93072	-0.045	0.0148	0.00236154	-0.000744	0.0188	0.968432	0.262	0.0126	4.94054e-96	0.126413	0.00320146	0	0.139521	0.00319065	0	0.162591	0.00317728	0	7.68651	0.187751	1e-20	5.71297	0.120457	1e-20	4.69171	0.0782213	1e-20
Hematopoietic	White blood cell count	94447	0.232	0.015	5.8246e-54	-0.112	0.019	3.75279e-09	0.0417	0.0128	0.00112275	0.118534	0.00322213	2.91734e-296	0.0968988	0.00322538	2.73082e-198	0.0976081	0.0032229	1.76277e-201	8.18169	0.188674	1e-20	4.30124	0.121823	4.54237e-273	2.90537	0.0795958	1.04761e-291
Infectious Diseases	Gram negative septicemia (inpatient)	84688 (290)	0.143	0.0937	0.126973	-0.198	0.118	0.0933537	0.107	0.079	0.175599	0.041101	0.0199931	0.0398056	0.0228473	0.0198939	0.250779	0.0390729	0.0198422	0.0489325	2.50406	1.09683	0.0224313	1.19033	0.719181	0.0978998	0.95643	0.475143	0.044122
Infectious Diseases	Infection/inflammation of internal prosthetic device; implant; and graft (inpatient)	84955 (361)	-0.00836	0.0835	0.920249	-0.064	0.106	0.545994	0.0696	0.0704	0.322841	-0.00433174	0.0177089	0.80676	-0.00542052	0.0176497	0.758754	0.00517832	0.0176173	0.768808	0.432356	1.02194	0.67224	0.137657	0.657347	0.834126	0.122883	0.432173	0.776151
Infectious Diseases	Postoperative infection (inpatient)	84955 (910)	0.155	0.0581	0.00763465	-0.233	0.073	0.00141399	0.124	0.0492	0.0117246	0.0370352	0.0124526	0.00293849	0.0156043	0.0124061	0.208468	0.0366106	0.0124346	0.00323748	1.41222	0.707288	0.0458612	0.65744	0.458333	0.151454	0.722616	0.299735	0.0159156
Infectious Diseases	Septicemia (inpatient)	84955 (1247)	0.09	0.0531	0.0900915	-0.00894	0.0668	0.893535	-0.0632	0.0445	0.155542	0.0204258	0.0112941	0.0705234	0.0111116	0.0112168	0.32187	0.00203943	0.0112715	0.856416	1.12849	0.646931	0.0810942	0.326387	0.419641	0.4367	0.12641	0.278228	0.649583
Infectious Diseases	Viral infection (inpatient)	85038 (475)	-0.059	0.0749	0.430862	0.0499	0.0947	0.598244	0.000104	0.0636	0.998695	-0.0100035	0.016123	0.534962	-0.00294944	0.0160875	0.854533	-0.00388475	0.0159911	0.808057	0.223197	0.934404	0.81121	-0.154528	0.60838	0.799496	-0.0172506	0.394606	0.965131
Medications	Adrenergics, inhalant medications	97460 (6440)	0.112	0.0291	0.000118699	-0.0586	0.0369	0.112269	-0.0827	0.0247	0.000813447	-0.00803687	0.00622214	0.196476	-0.0223998	0.00621119	0.000310514	-0.029785	0.00619364	1.51717e-06	-0.657718	0.368184	0.0740373	-1.1726	0.239395	9.67197e-07	-1.03079	0.156361	4.32879e-11
Medications	Agents acting on the renin-angiotensin system	97460 (13514)	0.0123	0.0244	0.614192	-0.0554	0.031	0.0739218	0.165	0.0208	2.14445e-15	0.0740289	0.00521336	9.18108e-46	0.0758902	0.00520308	3.46743e-48	0.093122	0.00522633	5.13581e-71	4.29772	0.295815	8.00906e-48	3.13176	0.190255	7.00681e-61	2.57228	0.125544	2.69764e-93
Medications	Anilides medications	97460 (17826)	-0.00703	0.0221	0.750409	0.0195	0.0281	0.487713	0.0174	0.0188	0.354689	0.0183756	0.00474574	0.000107938	0.0206306	0.0047385	1.33786e-05	0.0208597	0.00472836	1.026e-05	0.935838	0.276835	0.00072357	0.50129	0.178445	0.00496635	0.437535	0.116319	0.000168895
Medications	Anti-inflammatory and antirheumatic products, non-steroids	97460 (19132)	0.00187	0.0216	0.93101	-0.0325	0.0275	0.237278	0.0435	0.0184	0.0180724	0.00702806	0.00463768	0.129665	0.00642636	0.004635	0.165598	0.0124634	0.00463428	0.00715803	0.410611	0.271509	0.130451	0.337819	0.174935	0.0534692	0.394259	0.114165	0.00055354
Medications	Antidepressant medications	97460 (7368)	0.0599	0.0281	0.0330338	-0.11	0.0356	0.00200232	0.0569	0.0239	0.0172773	0.00738893	0.00603271	0.220646	-0.00187003	0.00601575	0.75591	0.00847828	0.00600256	0.157819	0.614234	0.350892	0.0800333	0.173804	0.226372	0.442618	0.242703	0.147473	0.0998151
Medications	Antiglaucoma preparations and miotics	97359 (1111)	-0.00566	0.0546	0.917437	-0.000752	0.0694	0.991355	0.0166	0.0464	0.720524	0.00577168	0.0116679	0.620839	0.00658681	0.0116344	0.571291	0.00834138	0.0116365	0.473481	0.50094	0.677136	0.459426	0.422218	0.434681	0.331385	0.352647	0.286442	0.218275
Medications	Antihistamines for systemic use	97460 (3119)	0.0441	0.0369	0.232039	-0.042	0.0469	0.370508	0.0119	0.0313	0.703803	0.0122376	0.00791873	0.122251	0.00709132	0.00791755	0.370442	0.00885805	0.00790805	0.262658	0.24925	0.462221	0.589718	0.139885	0.298004	0.63878	0.273103	0.19402	0.159248
Medications	Antihypertensive medications	97460 (1384)	0.106	0.0509	0.0372955	-0.176	0.0643	0.00619704	0.13	0.0433	0.0026794	0.0414801	0.0108557	0.000132893	0.0274298	0.0108169	0.011218	0.0468179	0.0108909	1.71704e-05	1.5281	0.617605	0.0133521	0.405316	0.403263	0.314854	0.870269	0.262478	0.000914497
Medications	Antimigraine preparations	97460 (1139)	0.0494	0.0552	0.370826	-0.0275	0.0701	0.694839	-0.0252	0.0469	0.591051	0.00303212	0.0117595	0.796528	-0.00326839	0.0117586	0.781045	-0.00546192	0.0117062	0.640797	0.658291	0.680446	0.333324	0.464267	0.438717	0.289948	0.301501	0.286504	0.292642
Medications	Antithrombotic agents	97460 (14804)	0.0434	0.0239	0.0693858	-0.0272	0.0304	0.370928	0.0806	0.0204	7.78317e-05	0.062408	0.00512784	4.46698e-34	0.0606736	0.00510954	1.60476e-32	0.0674257	0.00512543	1.59023e-39	3.06231	0.293671	1.85358e-25	2.14518	0.188467	5.12717e-30	1.6566	0.124433	1.93809e-40
Medications	Beta blocking agents	97460 (6954)	-0.115	0.0296	0.000102273	0.183	0.0376	1.13293e-06	0.079	0.0252	0.00171901	0.0855303	0.00631953	9.81331e-42	0.108855	0.00632384	2.10768e-66	0.106433	0.00632146	1.31118e-63	5.39794	0.348749	4.88294e-54	4.63654	0.222726	3.02482e-96	3.16425	0.148759	2.10882e-100
Medications	Calcium channel blockers	97460 (6896)	0.0486	0.0298	0.102917	-0.12	0.0377	0.00145746	0.111	0.0253	1.14739e-05	0.0249475	0.00634843	8.50453e-05	0.0178683	0.00632431	0.00472319	0.0343495	0.00635349	6.43031e-08	1.37443	0.365849	0.000172095	0.596995	0.236597	0.0116275	0.897786	0.155227	7.30707e-09
Medications	Diuretic medications	97460 (7514)	0.0887	0.029	0.00222358	-0.159	0.0368	1.55569e-05	0.153	0.0247	5.85327e-10	0.0553771	0.00619372	3.86208e-19	0.0446377	0.0061667	4.53664e-13	0.0653273	0.00618467	4.43379e-26	2.97687	0.350641	2.07004e-17	1.93888	0.226056	9.73808e-18	1.89	0.148706	5.22462e-37
Medications	Drugs affecting bone structure and mineralization	97359 (1678)	0.145	0.0491	0.00314542	-0.263	0.0616	1.95929e-05	0.0185	0.0415	0.655754	-0.0514997	0.010532	1.00921e-06	-0.0775782	0.0105149	1.60737e-13	-0.0618582	0.0105258	4.18253e-09	-3.00146	0.647595	3.57325e-06	-3.47169	0.430182	7.0144e-16	-2.10651	0.274866	1.80543e-14
Medications	Drugs for peptic ulcer and gastro-esophageal reflux disease	97460 (11522)	0.0722	0.0249	0.00373641	0.0464	0.0315	0.140747	-0.0758	0.0211	0.000327625	0.0353899	0.00533001	3.14233e-11	0.0304325	0.00531153	1.00721e-08	0.0170228	0.0053137	0.00135734	1.31876	0.310877	2.21459e-05	0.858304	0.199677	1.71992e-05	0.257487	0.131512	0.0502428
Medications	Drugs used in diabetes	97460 (3319)	0.071	0.0378	0.0603392	-0.195	0.0479	4.68155e-05	0.402	0.0323	1.47362e-35	0.17641	0.00802533	4.31743e-107	0.174624	0.0079609	1.19943e-106	0.221034	0.00812605	6.37078e-163	9.58801	0.406076	2.94631e-123	6.63039	0.262068	3.17483e-141	5.67717	0.177319	6.39758e-225
Medications	Glucocorticoid medications	97460 (3849)	0.11	0.0344	0.00138541	-0.129	0.0436	0.00308924	-0.00973	0.0291	0.738105	-0.0103642	0.00734345	0.158139	-0.0263095	0.00734422	0.000340521	-0.0222672	0.00733112	0.00238665	-0.878139	0.437367	0.0446661	-1.24301	0.284511	1.24847e-05	-0.697364	0.184349	0.000155047
Medications	HMG CoA reductase inhibitors	97460 (15877)	0.00634	0.0239	0.7908	0.0774	0.0305	0.0111582	0.0675	0.0204	0.000936889	0.0956091	0.00512602	1.22266e-77	0.102795	0.00511366	7.0907e-90	0.101998	0.00512737	4.69438e-88	5.09936	0.290346	4.72781e-69	4.02301	0.186374	2.45182e-103	2.6659	0.123582	3.30146e-103
Medications	Immunosuppressant medications	97460 (874)	0.117	0.0587	0.0462411	-0.118	0.0739	0.110321	-0.0491	0.0497	0.323188	-0.0195816	0.0125647	0.119123	-0.0374021	0.012512	0.00279623	-0.037471	0.012588	0.00291333	-2.35487	0.78096	0.00256676	-2.5798	0.513299	5.01e-07	-1.57083	0.329397	1.85326e-06
Medications	Opiod medications	97460 (5145)	0.0822	0.0315	0.00906683	-0.111	0.0401	0.00563876	0.0437	0.0268	0.102975	0.0148715	0.00675311	0.0276528	0.00314402	0.00672289	0.640028	0.0116322	0.00670383	0.0827141	0.186992	0.396299	0.637037	-0.246377	0.255833	0.335528	0.275697	0.165301	0.0953454
Medications	Salicylic acid and derivatives	97460 (13540)	0.0264	0.0244	0.279267	0.00856	0.031	0.782449	0.0633	0.0208	0.00234023	0.0628802	0.00522628	2.42622e-33	0.0640017	0.00520803	1.03735e-34	0.0673767	0.00522323	4.53321e-38	3.15786	0.298558	3.80752e-26	2.30827	0.191494	1.84728e-33	1.69314	0.126606	8.66397e-41
Medications	Thyroid preparations	97460 (5360)	-0.00665	0.0322	0.836383	0.0421	0.041	0.304501	0.00787	0.0274	0.773939	0.0273148	0.00694028	8.29584e-05	0.0310641	0.00693748	7.54438e-06	0.028256	0.00688152	4.02445e-05	1.78141	0.396433	7.00272e-06	1.31237	0.255706	2.86157e-07	0.951989	0.167087	1.21541e-08
Medications	Vasodilators used in cardiac diseases	97359 (1249)	0.0214	0.0544	0.694037	0.0925	0.069	0.180057	0.00813	0.0461	0.860014	0.0804954	0.0116024	3.98163e-12	0.0855212	0.0115649	1.41514e-13	0.0776833	0.0115802	1.96944e-11	3.81784	0.628341	1.2316e-09	2.93787	0.40055	2.22404e-13	1.68106	0.272746	7.1173e-10
Mental And Behavioral Disorders	Addicted to Medication	31023 (251)	0.287	0.116	0.0133558	-0.123	0.146	0.399527	-0.122	0.0942	0.19528	0.0483338	0.0234983	0.0396954	0.0184867	0.0233188	0.427907	0.00404003	0.0234582	0.863262	1.96337	1.32351	0.137954	0.793528	0.868637	0.360963	0.670152	0.566496	0.236818
Mental And Behavioral Disorders	Addiction behavior	31109 (376)	0.283	0.101	0.005079	-0.136	0.128	0.288009	-0.0743	0.0834	0.37299	0.0681903	0.0207259	0.00100154	0.038646	0.0205438	0.0599511	0.0289599	0.0206099	0.159978	3.21405	1.13475	0.0046202	1.66842	0.734905	0.023192	1.10694	0.489858	0.0238386
Mental And Behavioral Disorders	Alcohol addiction	31008 (734)	0.00929	0.0769	0.903845	-0.191	0.0983	0.0520123	0.172	0.0645	0.00766076	-0.0127938	0.0158435	0.419372	-0.0185921	0.0157926	0.239088	0.0101213	0.015931	0.525219	-0.106933	0.934858	0.908934	0.0290736	0.594625	0.961004	0.289241	0.388716	0.456819
Mental And Behavioral Disorders	Anxiety	97479 (746)	-0.00166	0.0631	0.979012	-0.084	0.0801	0.294321	0.0875	0.0538	0.103866	-0.00120458	0.0135613	0.929221	-0.00325339	0.0135437	0.810165	0.0100758	0.0135015	0.455502	0.341545	0.792973	0.666676	-0.0110541	0.514305	0.982852	0.273345	0.329292	0.406482
Mental And Behavioral Disorders	Anxiety Criteria 1	97479 (1285)	0.0226	0.0514	0.660163	-0.079	0.0653	0.226355	0.0493	0.0438	0.260347	-0.00485577	0.0110502	0.660353	-0.00978472	0.0110301	0.375031	-0.000567823	0.010972	0.958726	0.0110633	0.64987	0.986418	-0.303956	0.421153	0.470464	-0.105152	0.271361	0.698387
Mental And Behavioral Disorders	Anxiety Criteria 2	97479 (7360)	-0.0263	0.0282	0.351014	-0.0087	0.0359	0.808517	0.022	0.0241	0.361315	-0.0111029	0.00606274	0.06705	-0.0091373	0.00606526	0.13194	-0.00528747	0.00605241	0.382328	-0.583293	0.359493	0.104687	-0.481681	0.231413	0.0373901	-0.146147	0.149658	0.328797
Mental And Behavioral Disorders	Anxiety Criteria 3	97479 (7357)	0.0141	0.0284	0.619557	-0.0462	0.036	0.199375	0.0314	0.0241	0.192607	-0.000869146	0.00608426	0.886407	-0.00376715	0.00608156	0.535628	0.00187263	0.00606118	0.757355	0.079623	0.357161	0.823587	-0.0563631	0.230071	0.806471	0.133	0.149115	0.372432
Mental And Behavioral Disorders	Anxiety Criteria 4	97479 (9244)	0.00884	0.0264	0.737739	-0.049	0.0335	0.143553	0.0395	0.0225	0.0791643	-0.00139247	0.0056656	0.805856	-0.00376364	0.00566681	0.506591	0.00300627	0.00565517	0.595005	-0.0560028	0.333326	0.866574	-0.143071	0.214672	0.505115	0.0755295	0.139313	0.587711
Mental And Behavioral Disorders	Anxiety Criteria 5	97479 (6370)	0.0462	0.0295	0.117325	-0.0891	0.0374	0.0172024	0.0487	0.0251	0.0523506	0.00530873	0.00633617	0.402118	-0.00193815	0.00633053	0.759483	0.00677593	0.00631846	0.28354	0.285596	0.371265	0.441745	0.0116906	0.239459	0.961062	0.225632	0.155113	0.145772
Mental And Behavioral Disorders	Anxiety Criteria 6	97479 (7737)	-0.0157	0.0279	0.573623	-0.0421	0.0354	0.234335	0.0666	0.0238	0.00513693	0.00224852	0.00598369	0.707084	0.00301123	0.00598464	0.614852	0.0124362	0.00597451	0.0373839	0.184203	0.351358	0.600097	0.0645704	0.226241	0.775333	0.286424	0.1466	0.0507268
Mental And Behavioral Disorders	Bipolar Affective Disorder Criteria 1	97479 (8504)	-0.00734	0.027	0.785736	-0.0392	0.0344	0.25448	0.0708	0.023	0.00208213	0.0123837	0.00580917	0.0330276	0.0131237	0.00579503	0.0235341	0.0222514	0.00579885	0.000124436	0.557676	0.339848	0.100806	0.352159	0.218659	0.10728	0.449771	0.14224	0.00156659
Mental And Behavioral Disorders	Bipolar Affective Disorder Criteria 3	97479 (893)	-0.011	0.0587	0.851352	0.0633	0.0745	0.395512	-0.0169	0.0501	0.735872	0.0219009	0.012603	0.0822547	0.0263622	0.0125661	0.0359152	0.0201451	0.0125498	0.108447	1.56791	0.716235	0.0285894	0.920586	0.463419	0.0469766	0.635926	0.30274	0.0356788
Mental And Behavioral Disorders	Bipolar Affective Disorder Manifestation Criteria Score	97465	0.00174	0.00751	0.816778	-0.0103	0.00954	0.280292	0.014	0.0064	0.028706	0.00315132	0.00161259	0.0506776	0.00288139	0.00161085	0.0736558	0.00472715	0.00160975	0.00331864	0.206005	0.0947476	0.0296859	0.115971	0.0609742	0.0571745	0.112815	0.039834	0.00462386
Mental And Behavioral Disorders	Current vs. ever smoking	44610 (10073)	0.11	0.0303	0.000283023	-0.00773	0.0388	0.842085	-0.165	0.0261	2.58468e-10	-0.0267112	0.0066899	6.53075e-05	-0.041734	0.00666931	3.90879e-10	-0.0593409	0.0066192	3.10404e-19	-2.54749	0.399461	1.8023e-10	-2.35238	0.257273	6.04478e-20	-2.11162	0.166763	9.55409e-37
Mental And Behavioral Disorders	Current vs. never smoking	62538 (10073)	0.0471	0.0286	0.0995882	0.0689	0.0361	0.0563154	-0.155	0.0242	1.5041e-10	-0.0162072	0.00607355	0.00761939	-0.0206615	0.0060489	0.000636064	-0.040982	0.00604044	1.16409e-11	-2.01963	0.363896	2.85646e-08	-1.55967	0.2345	2.91078e-11	-1.62474	0.153276	2.97642e-26
Mental And Behavioral Disorders	Current vs. non-current alcohol drinking	94378 (3480)	-0.166	0.036	4.00522e-06	0.199	0.0456	1.27685e-05	-0.0348	0.0304	0.252318	-0.0123939	0.00762399	0.104026	0.0105296	0.00759466	0.16561	0.000218079	0.0075733	0.977027	-1.23227	0.43787	0.00488932	0.176475	0.28645	0.537846	-0.317481	0.184974	0.0860971
Mental And Behavioral Disorders	Depression	97479 (7485)	-0.0332	0.0283	0.240738	-0.0467	0.036	0.194555	0.0901	0.0241	0.000185056	0.00142349	0.00608894	0.815153	0.00418898	0.00608105	0.490913	0.0166796	0.00606471	0.00595472	0.261986	0.356744	0.462717	0.132524	0.229673	0.563931	0.461835	0.148369	0.00185352
Mental And Behavioral Disorders	Depression Criteria 1	97479 (17768)	0.0379	0.0222	0.0877835	-0.118	0.0282	2.85924e-05	0.0835	0.0189	9.96233e-06	0.00195001	0.0047537	0.681652	-0.00506293	0.00475127	0.286607	0.00914912	0.00474607	0.0538893	0.0066977	0.279745	0.980899	-0.143119	0.180121	0.426863	0.224843	0.117018	0.0546757
Mental And Behavioral Disorders	Depression Criteria 2	97479 (8971)	-0.00972	0.0267	0.715824	-0.063	0.0339	0.0631112	0.0823	0.0227	0.000288346	0.00263728	0.00573236	0.645466	0.00238258	0.00572415	0.677239	0.0144134	0.00570908	0.0115813	0.266083	0.336196	0.42868	0.124653	0.216395	0.564587	0.400597	0.140152	0.00425927
Mental And Behavioral Disorders	Depression Criteria 3	97479 (11860)	0.0143	0.0248	0.564201	-0.0995	0.0315	0.00158458	0.0991	0.0211	2.64421e-06	0.00657904	0.0053237	0.216532	0.00293218	0.00532176	0.581647	0.0180912	0.00530883	0.000654987	0.395696	0.312044	0.20477	0.192049	0.200901	0.339104	0.480762	0.130187	0.000221755
Mental And Behavioral Disorders	Depression score	31444	0.119	0.0794	0.133941	-0.22	0.101	0.0293898	0.144	0.0665	0.030356	0.0288381	0.0162578	0.0760968	0.0128355	0.0162478	0.429538	0.0358369	0.0163644	0.0285295	2.67367	0.951862	0.00497132	1.49648	0.612811	0.0146065	1.45427	0.403727	0.000315644
Mental And Behavioral Disorders	Ever vs. never drinking alcohol	97338 (2958)	-0.17	0.0383	9.05281e-06	0.184	0.0485	0.000148351	-0.0495	0.0326	0.128912	-0.0337603	0.00823877	4.17218e-05	-0.0115152	0.00822027	0.161264	-0.0215417	0.00820064	0.00861828	-1.77035	0.470664	0.000168968	-0.587893	0.306148	0.0548209	-0.537948	0.199746	0.00707772
Mental And Behavioral Disorders	Ever vs. never smoking	97071 (44600)	-0.0408	0.0189	0.0308711	0.0841	0.0241	0.000483696	-0.0348	0.0161	0.0306575	0.0033446	0.00406318	0.410424	0.0104048	0.00405818	0.0103501	0.0028437	0.00405513	0.483141	-0.192703	0.238662	0.419417	0.171747	0.153553	0.263358	-0.0696006	0.100315	0.487797
Mental And Behavioral Disorders	Mean packs of cigarettes smoked/day	6965	0.0441	0.0491	0.369097	-0.0692	0.0636	0.276573	0.00814	0.0436	0.851898	-0.00694053	0.0115184	0.546801	-0.0142981	0.0113749	0.208755	-0.0100446	0.0111417	0.367306	-0.442028	0.684163	0.518224	-0.595725	0.442459	0.178175	-0.487627	0.283183	0.085078
Mental And Behavioral Disorders	Neurological disorders (inpatient)	84955 (449)	0.194	0.0788	0.0138192	-0.234	0.099	0.0180966	0.0217	0.0658	0.741561	0.00114739	0.0167747	0.945467	-0.0257618	0.0167127	0.123208	-0.0154192	0.0166285	0.353786	0.221365	0.966219	0.818788	-0.777065	0.639698	0.224467	-0.538112	0.420293	0.20043
Mental And Behavioral Disorders	Ongoing Alcohol Addiction	719 (299)	-0.0985	0.215	0.646852	0.29	0.265	0.273806	-0.136	0.18	0.449916	0.0301305	0.0469151	0.520721	0.0513156	0.0466491	0.271318	0.0231873	0.0480866	0.629664	1.81203	2.79151	0.51626	1.80692	1.69418	0.286175	1.20171	1.14057	0.292065
Mental And Behavioral Disorders	Ongoing Behavioral or Misc Addiction	31158 (1820)	0.0611	0.0569	0.282906	-0.0599	0.0726	0.409332	0.00995	0.0474	0.833734	0.0105131	0.0116321	0.366102	0.00308363	0.0116176	0.79068	0.00612347	0.0116501	0.599156	0.446791	0.680394	0.511397	0.292387	0.435898	0.502368	0.316084	0.285091	0.267554
Mental And Behavioral Disorders	Pack-years of smoking	30004	0.0455	0.0249	0.0676533	0.0107	0.032	0.738097	-0.023	0.0216	0.28696	0.0250412	0.00560055	7.77795e-06	0.0214078	0.00556926	0.000121089	0.016421	0.00554389	0.00305649	1.17094	0.326797	0.000339565	0.649175	0.209437	0.00193768	0.343405	0.135779	0.0114343
Mental And Behavioral Disorders	Years smoked cigarettes	30466	1.216	0.321	0.000151766	0.0922	0.413	0.823345	-1.241	0.278	8.04328e-06	0.163131	0.0722899	0.0240319	0.0266799	0.0718765	0.710495	-0.141331	0.0714409	0.0478957	4.80737	4.20577	0.253021	-1.99455	2.69408	0.45909	-6.32303	1.75002	0.000302538
Musculoskeletal	Acquired toe deformities (inpatient)	84955 (410)	0.0847	0.0814	0.298089	-0.115	0.103	0.264206	-0.015	0.0687	0.827164	-0.0215854	0.0174375	0.215763	-0.0352743	0.0174914	0.0437305	-0.0311321	0.0174441	0.0743126	-1.6192	1.06064	0.126854	-1.53272	0.692531	0.0268832	-1.01766	0.449436	0.0235552
Musculoskeletal	Arthropathy NOS (inpatient)	85038 (4490)	-0.0587	0.0341	0.0851769	0.06	0.0432	0.164867	0.0669	0.0289	0.0206196	0.0373063	0.00728533	3.04332e-07	0.0477298	0.00727846	5.46531e-11	0.0513477	0.00727727	1.71484e-12	2.18358	0.414069	1.33862e-07	1.74419	0.265921	5.41517e-11	1.3391	0.175395	2.26276e-14
Musculoskeletal	Body fat %	90666	-0.365	0.087	2.72388e-05	-0.349	0.111	0.00166573	2.017	0.0751	6.88973e-159	0.728108	0.0190129	0	0.807481	0.0189731	0	1.01508	0.0188965	0	43.2259	1.12306	1e-20	33.2618	0.720674	1e-20	28.8741	0.468902	1e-20
Musculoskeletal	Body mass index	95775	-0.00988	0.0143	0.489623	-0.11	0.0182	1.5038e-09	0.409	0.0122	2.11256e-246	0.170479	0.00314639	0	0.179548	0.00313836	0	0.221471	0.00310865	0	10.7516	0.184418	1e-20	7.60156	0.118273	1e-20	6.54131	0.0760272	1e-20
Musculoskeletal	Body surface area	8078	0.00466	0.00833	0.575873	-0.0105	0.0104	0.31268	0.0391	0.0071	3.64913e-08	0.0194383	0.00173751	4.69755e-29	0.0199966	0.0017561	4.85878e-30	0.0238849	0.0017615	6.96713e-42	1.12434	0.104866	8.04876e-27	0.867689	0.0672234	4.08164e-38	0.706433	0.0439679	4.34554e-58
Musculoskeletal	Degeneration of intervertebral disc (inpatient)	84955 (458)	0.119	0.0772	0.123207	-0.0906	0.0982	0.356212	0.00708	0.0657	0.914184	0.0303577	0.0164689	0.0652798	0.016904	0.0164791	0.304995	0.0187517	0.0164625	0.254678	2.06307	0.920961	0.0250828	1.10406	0.59964	0.0655923	0.804781	0.394577	0.0413899
Musculoskeletal	Enthesopathy (inpatient)	85038 (1299)	0.0282	0.0515	0.583985	-0.0692	0.0652	0.288531	0.068	0.0436	0.118847	0.0175109	0.0110453	0.112884	0.0137046	0.0110197	0.213628	0.0233369	0.0110207	0.0342139	0.39802	0.640064	0.534044	0.587319	0.407662	0.149669	0.561382	0.266414	0.035102
Musculoskeletal	Fasciitis (inpatient)	84771 (930)	-0.0571	0.0592	0.334782	0.0393	0.0751	0.600764	-0.00442	0.0504	0.930116	-0.0187305	0.0126629	0.139097	-0.0120433	0.0126815	0.342278	-0.0129656	0.0127294	0.308414	-0.327337	0.74947	0.662287	-0.132805	0.479155	0.781654	-0.197807	0.316509	0.531995
Musculoskeletal	Ganglion and cyst of synovium, tendon, and bursa (inpatient)	84955 (707)	-0.0145	0.0647	0.822671	0.114	0.0819	0.16394	-0.106	0.0548	0.0530754	-0.00303745	0.0140068	0.828321	0.00148037	0.0139935	0.915749	-0.0154957	0.0139225	0.26571	-0.696195	0.838141	0.406176	0.0519602	0.531621	0.922139	-0.332322	0.349223	0.341298
Musculoskeletal	Hallux rigidus (inpatient)	84771 (382)	-0.0622	0.0826	0.451434	0.125	0.105	0.233859	-0.0959	0.0707	0.174961	-0.022563	0.0178111	0.20523	-0.0136049	0.0178405	0.445711	-0.028641	0.0177867	0.107343	-0.358957	1.04329	0.730799	-0.0942882	0.669612	0.88802	-0.526746	0.444765	0.236285
Musculoskeletal	Hallux valgus (Bunion) (inpatient)	85038 (1978)	-0.0107	0.0467	0.818774	0.0589	0.0591	0.318951	-0.0535	0.0396	0.176692	-0.00165111	0.0100471	0.869466	0.000934336	0.0100319	0.925795	-0.00744421	0.0100102	0.457082	-0.987862	0.59865	0.0989126	-0.179349	0.381606	0.638365	-0.665741	0.251918	0.00822517
Musculoskeletal	Hammer toe (acquired) (inpatient)	85038 (338)	0.0909	0.0893	0.308717	0.00206	0.112	0.985325	-0.106	0.0754	0.159773	0.00289025	0.01903	0.879283	-0.00699908	0.0189446	0.711793	-0.0195527	0.0189553	0.302299	-0.27547	1.11512	0.804884	-0.199535	0.71794	0.781069	-0.75419	0.482779	0.118244
Musculoskeletal	Hand grip strength	97062	-0.786	0.112	2.25297e-12	0.879	0.143	7.90352e-10	-0.0815	0.0957	0.394425	-0.0462559	0.0242107	0.0560614	0.0620536	0.0241884	0.010305	0.0244855	0.0241746	0.311126	-1.52917	1.4226	0.282414	3.17029	0.915533	0.000534614	1.70167	0.59806	0.00443668
Musculoskeletal	Hand preference	97412 (10892)	-0.024	0.0248	0.333173	0.0438	0.0315	0.164384	-0.0176	0.0211	0.404212	0.000130657	0.00532808	0.980436	0.00398693	0.00531592	0.453256	0.00034416	0.00531863	0.948406	-0.478859	0.310976	0.123595	-0.200899	0.200244	0.315731	-0.1177	0.131005	0.368951
Musculoskeletal	Heel bone mineral density T-score	94498	-0.163	0.0159	1.16434e-24	0.138	0.0202	8.3924e-12	0.077	0.0136	1.49824e-08	0.0192163	0.00342226	1.96444e-08	0.0424153	0.00341794	2.31753e-35	0.0456063	0.00341611	1.17887e-40	0.534637	0.201239	0.00789043	1.34885	0.129453	2.01772e-25	1.07909	0.084617	3.01449e-37
Musculoskeletal	Height	97262 (169)	-0.299	0.0936	0.001401	0.351	0.119	0.00318206	-0.0634	0.0797	0.426333	-0.0292043	0.02013	0.14684	0.0129187	0.0201151	0.520718	-0.00558881	0.0200973	0.780946	-3.34827	1.18268	0.00463904	-0.00522974	0.761218	0.994518	-0.20191	0.497227	0.684689
Musculoskeletal	Hip circumference	97300 (103)	-0.00138	0.0145	0.924178	-0.122	0.0184	3.347e-11	0.345	0.0124	2.31299e-170	0.130328	0.00316727	0	0.135698	0.00316257	0	0.172933	0.00314112	0	8.19258	0.185831	1e-20	5.81111	0.119348	1e-20	5.18485	0.077137	1e-20
Musculoskeletal	Impedance of whole body	90682 (605)	-0.701	0.949	0.460106	-1.755	1.21	0.146943	-8.052	0.818	7.31067e-23	-6.39947	0.204844	2.98403e-214	-6.7857	0.204641	4.18064e-241	-7.26315	0.204817	1.9191e-275	-445.316	12.0749	9.84201e-298	-301.014	7.76901	1e-20	-220.575	5.08964	1e-20
Musculoskeletal	Osteoarthritis; localized (inpatient)	84955 (3636)	-0.0316	0.0367	0.389219	0.027	0.0464	0.560636	0.0299	0.031	0.334787	0.0125433	0.00782653	0.109009	0.0180832	0.00780996	0.0205911	0.0197189	0.00779361	0.0114018	1.02439	0.448392	0.0223373	0.710184	0.288962	0.0139826	0.529364	0.190513	0.00545903
Musculoskeletal	Osteoarthrosis, localized, primary (inpatient)	85038 (2074)	-0.0566	0.0452	0.210492	0.0565	0.0574	0.324958	0.0343	0.0386	0.374218	0.0177007	0.00963564	0.0662092	0.025977	0.0096346	0.00701314	0.0268981	0.00961002	0.0051266	1.01045	0.555153	0.0687394	1.05316	0.353776	0.00291169	0.880187	0.232959	0.000157906
Musculoskeletal	Osteoporosis	94578 (1142)	0.215	0.0549	8.99514e-05	-0.16	0.0694	0.02114	-0.182	0.0467	9.73047e-05	-0.0570007	0.0117007	1.10707e-06	-0.0887005	0.011738	4.13485e-14	-0.101253	0.011763	7.44961e-18	-2.93729	0.728525	5.53425e-05	-3.71685	0.486922	2.28745e-14	-2.90692	0.316446	4.07141e-20
Musculoskeletal	Osteoporosis NOS (inpatient)	81561 (377)	0.157	0.0892	0.0783926	-0.105	0.112	0.348501	-0.188	0.0748	0.0119584	-0.0653015	0.0189443	0.000566796	-0.0886775	0.0189184	2.76735e-06	-0.103453	0.0189294	4.62412e-08	-4.518	1.23787	0.000262415	-4.29931	0.820245	1.59281e-07	-3.28119	0.525672	4.32283e-10
Musculoskeletal	Other and unspecified disc disorder (inpatient)	85038 (340)	0.0664	0.0866	0.443234	-0.0655	0.11	0.55154	0.0324	0.0734	0.658911	0.0258869	0.0184203	0.159919	0.0188984	0.0184211	0.304934	0.0234654	0.0183435	0.200818	1.7535	1.01812	0.0850179	1.00799	0.663767	0.128867	0.347241	0.442972	0.433105
Musculoskeletal	Other disorders of soft tissues (inpatient)	84955 (278)	0.064	0.0968	0.508512	0.0433	0.122	0.722651	-0.0349	0.0817	0.669254	0.052456	0.0205339	0.0106306	0.0488203	0.0203741	0.0165661	0.0408227	0.0203764	0.0451317	2.31501	1.12062	0.0388457	1.57505	0.725628	0.0299608	1.29224	0.476571	0.00669733
Musculoskeletal	Pain in joint (inpatient)	79424 (385)	0.00295	0.0842	0.972051	-0.0544	0.107	0.611165	0.0586	0.0717	0.41376	0.00259685	0.0179451	0.884939	0.00236747	0.0179913	0.895309	0.0111919	0.0180491	0.535205	-0.392404	1.06914	0.7136	-0.182614	0.685953	0.79007	0.0177969	0.44656	0.96821
Musculoskeletal	Peripheral enthesopathies and allied syndromes (inpatient)	85038 (2634)	0.00316	0.0398	0.936717	-0.0284	0.0504	0.5731	0.0682	0.0338	0.0436172	0.0256907	0.00854406	0.00263967	0.0260107	0.00852166	0.00227091	0.033965	0.00851822	6.68186e-05	0.68522	0.49476	0.166066	0.704588	0.316217	0.0258685	0.685193	0.206156	0.000888451
Musculoskeletal	Synovitis and tenosynovitis (inpatient)	85038 (649)	-0.0133	0.0667	0.84195	0.0274	0.0838	0.743691	0.00291	0.0562	0.958705	0.0101835	0.0143396	0.477603	0.013314	0.0142871	0.351394	0.012079	0.0142524	0.396711	-0.00071963	0.844171	0.99932	0.287981	0.537874	0.592369	0.489153	0.346877	0.158491
Musculoskeletal	Unspecified monoarthritis (inpatient)	85038 (4266)	-0.063	0.0347	0.0694376	0.0565	0.0439	0.198089	0.0776	0.0294	0.00830393	0.0386901	0.00740889	1.76887e-07	0.0495394	0.00740155	2.18465e-11	0.0545436	0.0074059	1.77298e-13	2.31528	0.419753	3.47189e-08	1.84414	0.269594	7.89517e-12	1.45702	0.177914	2.62382e-16
Musculoskeletal	Waist circumference	97233	0.404	0.169	0.016824	-1.802	0.214	3.74687e-17	4.781	0.144	1.02799e-241	2.03346	0.0370804	0	2.07223	0.0370325	0	2.57632	0.0366753	0	127.474	2.17373	1e-20	87.6506	1.39568	1e-20	76.2304	0.89747	1e-20
Musculoskeletal	Waist/hip ratio	97276	0.00258	0.000966	0.0075669	-0.00569	0.00123	3.72766e-06	0.0197	0.000823	1.26767e-126	0.0101078	0.000209982	0	0.0103218	0.000209738	0	0.0122135	0.000208515	0	0.629584	0.012317	1e-20	0.429789	0.00791464	1e-20	0.351612	0.00512541	1e-20
Musculoskeletal	Weight	95779	-0.0207	0.0127	0.103118	-0.0823	0.0162	3.76945e-07	0.34	0.0109	1.33989e-213	0.139026	0.00279298	0	0.148112	0.00278569	0	0.182836	0.00276254	0	8.68312	0.163809	1e-20	6.23752	0.105064	1e-20	5.41014	0.0676619	1e-20
Musculoskeletal	Whole body fat mass	90544	-0.348	0.111	0.00171775	-0.509	0.142	0.000337715	2.678	0.0959	1.32954e-171	1.03287	0.0243264	0	1.12611	0.0242789	0	1.39879	0.0241659	0	62.9327	1.43571	1e-20	47.3565	0.921186	1e-20	40.6439	0.598461	1e-20
Musculoskeletal	Whole body fat-free mass	90720	-0.225	0.0867	0.00945481	0.19	0.111	0.0869498	1.106	0.0748	1.80101e-49	0.6213	0.0187926	1.08592e-239	0.69283	0.0187594	1.39524e-298	0.777943	0.0187548	0	4.17687	0.118221	1.96894e-273	3.06504	0.0759638	1e-20	2.38518	0.0496818	1e-20
Musculoskeletal	Whole body water mass	90720	-0.168	0.0637	0.00835535	0.139	0.0813	0.0873182	0.817	0.055	6.50074e-50	0.456533	0.0138158	1.88332e-239	0.509366	0.0137913	1.32579e-298	0.572357	0.0137878	0	4.2003	0.118408	1.27215e-275	3.08069	0.076083	1e-20	2.39628	0.049759	1e-20
Neoplasms	Benign neoplasm of brain, cranial nerves, meninges (inpatient)	84688 (217)	-0.0349	0.104	0.73719	0.0422	0.131	0.747349	-0.0783	0.0875	0.370863	-0.0442213	0.0222902	0.0472685	-0.0410258	0.0221224	0.0636684	-0.0487252	0.0221349	0.0277159	-2.42215	1.3868	0.0807106	-2.05931	0.908125	0.0233505	-1.41112	0.582164	0.015354
Neoplasms	Benign neoplasm of colon (inpatient)	85038 (7630)	0.0386	0.0287	0.178642	0.0218	0.0363	0.548139	-0.0187	0.0243	0.441568	0.03002	0.00612639	9.5783e-07	0.0280839	0.00610659	4.24635e-06	0.0224491	0.00610206	0.000234202	1.70936	0.351992	1.19624e-06	1.03936	0.226422	4.42458e-06	0.669857	0.149082	7.01567e-06
Neoplasms	Benign neoplasm of lip, oral cavity, and pharynx (inpatient)	84955 (300)	0.0153	0.0903	0.865454	-0.0689	0.115	0.549086	0.0511	0.077	0.506923	-0.00163936	0.0192652	0.932186	-0.00431829	0.0192819	0.822792	0.00423869	0.019309	0.826246	-0.866178	1.14911	0.450979	-0.635819	0.739223	0.389724	-0.371646	0.481273	0.439988
Neoplasms	Benign neoplasm of other parts of digestive system (inpatient)	84955 (1229)	0.0179	0.0533	0.736995	0.0456	0.0674	0.498687	-0.025	0.045	0.578515	0.0265733	0.0113863	0.0196067	0.0275673	0.011365	0.0152821	0.0206806	0.0113906	0.069433	1.51605	0.646489	0.0190246	0.884118	0.418896	0.0348074	0.509425	0.276536	0.0654509
Neoplasms	Benign neoplasm of skin (inpatient)	85038 (2200)	-0.0522	0.0426	0.220443	-0.00483	0.054	0.928729	0.0674	0.0361	0.0618966	0.000705249	0.009189	0.938823	0.00654874	0.0091409	0.473731	0.0149555	0.00912253	0.101129	-0.0573058	0.537292	0.915061	0.022621	0.345147	0.947744	0.023667	0.22486	0.916175
Neoplasms	Benign neoplasm of unspecified sites (inpatient)	84771 (554)	-0.105	0.0714	0.141403	0.0225	0.0906	0.803868	0.0943	0.0606	0.119683	-0.00340025	0.015438	0.825675	0.0087406	0.0154046	0.570441	0.0199839	0.0153408	0.192689	0.489753	0.89032	0.58226	0.271376	0.575263	0.63711	0.273719	0.373634	0.463811
Neoplasms	Bladder cancer	91230 (419)	0.153	0.0839	0.0682126	-0.0963	0.107	0.36812	-0.0964	0.0719	0.180001	-0.0103335	0.0179178	0.564132	-0.0311521	0.0177933	0.0799849	-0.0392137	0.017958	0.0289898	-0.673651	1.06617	0.527491	-1.29438	0.699551	0.0642699	-0.894664	0.461081	0.0523357
Neoplasms	Breast cancer	50830 (3486)	-0.0216	0.0419	0.606194	-0.0135	0.0538	0.801869	0.0402	0.0355	0.257469	0.000707842	0.00871636	0.935276	0.00280821	0.00872468	0.747551	0.00790345	0.00867618	0.362329	0.330551	0.507155	0.514547	0.0865768	0.330337	0.793255	0.104352	0.214556	0.62671
Neoplasms	Cancer of bronchus; lung (inpatient)	85038 (896)	0.039	0.0599	0.514992	0.0731	0.0759	0.335493	-0.108	0.0508	0.0335046	0.00986322	0.0128648	0.44327	0.00800431	0.0128699	0.533981	-0.00882412	0.012874	0.493077	0.0416808	0.752701	0.95584	-0.58117	0.492187	0.237686	-0.770557	0.327043	0.0184662
Neoplasms	Cancer of esophagus (inpatient)	84688 (312)	0.153	0.0912	0.093419	-0.251	0.115	0.0290646	0.0534	0.0773	0.489682	-0.0199927	0.0194617	0.304286	-0.0442154	0.0193352	0.0222083	-0.0278371	0.0194722	0.152836	-1.76898	1.19602	0.139124	-1.78509	0.771257	0.020639	-1.20975	0.505267	0.0166531
Neoplasms	Cancer of stomach (inpatient)	84688 (229)	0.163	0.104	0.117043	-0.0317	0.131	0.808792	-0.15	0.0875	0.0864763	0.00224062	0.0218603	0.918362	-0.0159867	0.0218107	0.463572	-0.0326773	0.021927	0.136152	-0.13788	1.3001	0.91554	-0.896627	0.852548	0.292936	-0.614894	0.562724	0.274521
Neoplasms	Cervical cancer	50397 (235)	0.107	0.114	0.347938	-0.0772	0.146	0.596967	-0.0689	0.0962	0.473858	-0.0112224	0.0232868	0.62986	-0.0259213	0.0232437	0.264766	-0.0296167	0.0231883	0.201522	-0.191916	1.37037	0.888623	-0.459234	0.899275	0.609581	-0.699712	0.590369	0.235934
Neoplasms	Colon cancer (inpatient)	84955 (1161)	0.0706	0.0547	0.196816	-0.084	0.0689	0.222784	0.0281	0.0461	0.542164	0.0132402	0.0117067	0.258055	0.00404324	0.0116542	0.728639	0.00946181	0.0116973	0.418578	-0.385901	0.690807	0.576419	-0.413583	0.442296	0.349747	-0.00628089	0.288682	0.982642
Neoplasms	Colorectal cancer	91815 (1612)	0.116	0.0492	0.0183874	-0.156	0.0622	0.0121403	0.0402	0.0413	0.330372	0.00615667	0.0103691	0.552679	-0.00994935	0.01035	0.336404	-0.000235121	0.0103943	0.981953	-0.179069	0.608335	0.768483	-0.665816	0.395297	0.092115	-0.236002	0.258577	0.361403
Neoplasms	Esophageal cancer	91247 (249)	0.225	0.101	0.025899	-0.343	0.128	0.00736909	0.0524	0.0861	0.542793	-0.0275806	0.0212933	0.195226	-0.0624294	0.0213266	0.00341918	-0.0425099	0.0214192	0.0471815	-2.54871	1.33769	0.0567402	-2.78952	0.881471	0.00155286	-1.68399	0.567077	0.0029819
Neoplasms	Head cancer	91499 (417)	0.00942	0.0804	0.90673	-0.0315	0.102	0.757456	0.0221	0.068	0.745181	0.00204808	0.0170599	0.904441	-0.00011229	0.0169838	0.994725	0.00371286	0.017023	0.827345	-2.03442	1.05463	0.0537258	-1.28717	0.670516	0.0548999	-0.663697	0.43242	0.124822
Neoplasms	Hemangioma and lymphangioma, any site (inpatient)	85038 (377)	-0.0654	0.0817	0.423427	0.0863	0.104	0.406648	-0.00533	0.0695	0.93887	0.00562072	0.0176644	0.750337	0.0158847	0.0176872	0.369137	0.0116748	0.0176516	0.508353	-0.871001	1.05494	0.40901	-0.163277	0.667255	0.806689	-0.103074	0.435053	0.812716
Neoplasms	Kidney cancer	91502 (370)	0.0315	0.0851	0.711269	0.0155	0.109	0.886921	-0.0494	0.072	0.492643	0.00412956	0.0179216	0.817762	0.00124405	0.0179271	0.944675	-0.00568231	0.0180135	0.752422	-0.142262	1.05861	0.893098	-0.570387	0.690086	0.408495	-0.116682	0.446659	0.793913
Neoplasms	Large cell lymphoma (inpatient)	84955 (228)	0.173	0.101	0.0867362	-0.0597	0.128	0.640925	-0.107	0.0852	0.209164	0.0191981	0.0217881	0.37825	-0.000598431	0.0216377	0.977936	-0.0134114	0.0215542	0.533797	0.118882	1.27721	0.925841	-0.0350895	0.820553	0.96589	-0.0882998	0.539736	0.870047
Neoplasms	Leukemia cancer	91193 (348)	0.0664	0.0876	0.448456	-0.0757	0.111	0.49525	-0.00571	0.0736	0.938161	-0.0036104	0.0183905	0.84436	-0.0131157	0.0183737	0.475331	-0.0110838	0.0185018	0.54913	1.51085	1.03292	0.143548	0.343835	0.68059	0.613418	0.517754	0.446909	0.246651
Neoplasms	Lipoma (inpatient)	84688 (437)	-0.045	0.0774	0.560974	0.0839	0.0989	0.396253	0.00359	0.0665	0.956947	0.0242768	0.0166519	0.144868	0.0333391	0.0166287	0.0449718	0.029143	0.0166373	0.0798317	1.78106	0.937935	0.0575754	1.62499	0.594766	0.0062923	1.12127	0.393108	0.00433996
Neoplasms	Lipoma of skin and subcutaneous tissue (inpatient)	84955 (1076)	-0.0423	0.0546	0.438502	-0.0282	0.0696	0.685351	0.069	0.0465	0.137843	-0.00615638	0.0117652	0.600786	-0.00248553	0.0118147	0.833375	0.00730648	0.0117687	0.534705	-0.146617	0.698976	0.833855	0.0840209	0.446969	0.850893	0.0611502	0.290918	0.833514
Neoplasms	Lung cancer	92121 (881)	0.0706	0.0613	0.249439	0.0583	0.0778	0.453642	-0.133	0.0517	0.0100957	0.00719561	0.0129541	0.578574	0.001648	0.0129407	0.898663	-0.0173887	0.0129439	0.179147	-0.409138	0.765362	0.592948	-0.844451	0.500623	0.0916418	-0.989791	0.332481	0.00291095
Neoplasms	Malignant neoplasm of bladder (inpatient)	84688 (746)	0.0202	0.0658	0.75885	0.0466	0.0834	0.57633	-0.0696	0.0563	0.216371	0.00197519	0.0142292	0.889598	0.000915855	0.0141602	0.94843	-0.00972604	0.0142542	0.495032	-0.332815	0.838573	0.691454	-0.375775	0.539061	0.485745	-0.262591	0.356783	0.461732
Neoplasms	Malignant neoplasm, other (inpatient)	84688 (241)	-0.054	0.1	0.589197	0.00298	0.126	0.981131	0.0865	0.0847	0.307135	0.016742	0.0213689	0.433348	0.023966	0.0213736	0.262165	0.0337174	0.0216011	0.118545	1.7094	1.19113	0.151257	0.868799	0.774719	0.262102	0.693236	0.516081	0.179185
Neoplasms	Melanoma cancer	91476 (1020)	0.00841	0.0566	0.88188	0.0218	0.0719	0.761738	-0.021	0.048	0.661749	0.007767	0.0120081	0.517754	0.00791078	0.0120096	0.510086	0.00387451	0.0120219	0.747235	0.943018	0.683345	0.167586	0.504902	0.44394	0.255405	0.173951	0.295179	0.555655
Neoplasms	Melanomas of skin (inpatient)	84955 (736)	-0.0389	0.0638	0.542049	0.104	0.0808	0.198049	-0.052	0.0543	0.338243	0.00823434	0.0136787	0.547184	0.0160799	0.0136695	0.23946	0.00536169	0.0136577	0.694632	1.45894	0.769005	0.0578045	0.871946	0.497819	0.0798541	0.32261	0.33286	0.332442
Neoplasms	Myeloproliferative disease (inpatient)	84688 (212)	0.142	0.105	0.176253	-0.00555	0.132	0.966462	-0.0941	0.0887	0.288745	0.0401516	0.0225923	0.0755314	0.0267712	0.0225257	0.234648	0.0124098	0.0224344	0.580156	1.54866	1.25974	0.218938	1.23249	0.804574	0.125559	0.596145	0.543447	0.272655
Neoplasms	Neoplasm of uncertain behavior (inpatient)	84955 (257)	0.146	0.0957	0.127109	-0.083	0.121	0.492744	-0.0832	0.0812	0.305538	0.000319286	0.0207748	0.987738	-0.019019	0.0206843	0.35784	-0.026266	0.0206462	0.203304	-0.173717	1.22055	0.886822	-0.582213	0.79394	0.463363	-0.460434	0.518048	0.374118
Neoplasms	Neoplasm of unspecified nature of digestive system (inpatient)	84955 (297)	0.233	0.0923	0.0115904	-0.182	0.116	0.116656	-0.0126	0.0779	0.871506	0.0412885	0.019741	0.0364822	0.0133393	0.0194949	0.493821	0.0155255	0.0195966	0.428212	1.95017	1.09498	0.0749126	0.373549	0.728888	0.608307	0.264295	0.478545	0.58075
Neoplasms	Non cancer	91641 (640)	0.183	0.0675	0.00670582	-0.233	0.0857	0.00655219	0.0653	0.0573	0.254446	0.0206643	0.0143366	0.149481	-0.00438392	0.0142937	0.759069	0.00991637	0.0143017	0.488076	0.715868	0.831129	0.389062	0.291064	0.536365	0.587364	0.275614	0.353691	0.435831
Neoplasms	Non-Hodgkins lymphoma (inpatient)	84688 (459)	0.152	0.0765	0.0469304	-0.0753	0.0966	0.435683	-0.0591	0.065	0.363228	0.0236957	0.0163927	0.148315	0.0057227	0.0163109	0.725699	-0.000494692	0.0163222	0.975821	0.854855	0.943621	0.364973	0.552989	0.605596	0.361173	0.217367	0.402795	0.58944
Neoplasms	Other benign neoplasm of connective and other soft tissue (inpatient)	85038 (307)	0.00675	0.0895	0.939881	0.0977	0.114	0.391435	-0.107	0.0762	0.160259	0.00303798	0.0194029	0.875581	0.00474692	0.0193738	0.806443	-0.0121707	0.019352	0.529407	-1.41919	1.18235	0.230021	-0.654573	0.753225	0.384833	-0.591253	0.489816	0.227396
Neoplasms	Other non-epithelial cancer of skin (inpatient)	85038 (4323)	-0.0388	0.0346	0.262123	0.0291	0.0439	0.507414	-0.0109	0.0294	0.710825	-0.0165267	0.00742474	0.026021	-0.0116981	0.0074072	0.114269	-0.0133226	0.00743253	0.0730573	-0.587468	0.437294	0.179137	-0.142462	0.279187	0.609858	-0.156567	0.183784	0.394267
Neoplasms	Ovarian cancer	50556 (376)	0.124	0.0918	0.176772	-0.249	0.118	0.0348438	0.0911	0.0775	0.239801	-0.0140007	0.0189349	0.459656	-0.0335653	0.0189909	0.0771543	-0.0135998	0.0188548	0.47073	-1.407	1.15608	0.223587	-1.49408	0.762776	0.050144	-0.584117	0.479842	0.223485
Neoplasms	Pancreatic cancer	91589 (243)	0.0535	0.101	0.596318	-0.0402	0.128	0.753474	-0.00964	0.0861	0.910853	0.00811226	0.0210127	0.699449	0.00125297	0.0210477	0.95253	0.000890356	0.0212723	0.966614	1.58869	1.17333	0.175737	0.81564	0.764714	0.286155	0.461886	0.517378	0.371994
Neoplasms	Pancreatic cancer (inpatient)	84688 (265)	-0.000467	0.0962	0.996127	0.00714	0.122	0.953331	-0.00154	0.0817	0.984961	0.00368402	0.0205096	0.857448	0.00405168	0.0204199	0.842718	0.00306616	0.0205865	0.881601	0.574333	1.19179	0.629871	0.134359	0.772418	0.861908	0.105213	0.511559	0.837048
Neoplasms	Prostate cancer	41434 (2768)	-0.022	0.0457	0.630232	0.033	0.0573	0.564672	-0.0448	0.039	0.250672	-0.0221719	0.00991892	0.0253965	-0.0203319	0.00992853	0.0405769	-0.0257876	0.0100434	0.01024	-0.679909	0.587052	0.246792	-0.55025	0.376873	0.144278	-0.307494	0.250338	0.219328
Neoplasms	Secondary malignancy of bone (inpatient)	84955 (364)	0.0961	0.0844	0.254859	-0.0488	0.107	0.648336	-0.0678	0.0717	0.344349	-0.00391372	0.0179974	0.827849	-0.0158349	0.0180297	0.3798	-0.0220137	0.0181155	0.224295	0.049644	1.05016	0.962296	-0.80708	0.691819	0.24337	-0.618702	0.455169	0.174058
Neoplasms	Secondary malignancy of lymph nodes (inpatient)	84955 (344)	-0.136	0.086	0.113788	0.252	0.11	0.0219687	-0.0864	0.0731	0.237228	0.0115173	0.0183816	0.530942	0.0337716	0.0183955	0.0663783	0.0142823	0.0183481	0.436328	0.234767	1.05778	0.824358	0.731753	0.667481	0.272952	0.266836	0.444545	0.548343
Neoplasms	Secondary malignant neoplasm (inpatient)	84955 (288)	-0.045	0.0928	0.627737	0.0957	0.117	0.413386	-0.0432	0.0784	0.58162	0.00226221	0.0197433	0.908777	0.00996038	0.019746	0.613962	0.000290819	0.0196901	0.988216	0.839803	1.11295	0.450504	0.4468	0.720747	0.535315	0.175032	0.479109	0.714867
Neoplasms	Secondary malignant neoplasm of digestive systems (inpatient)	84955 (254)	0.0274	0.0984	0.780663	-0.0222	0.124	0.857912	0.0149	0.0839	0.859043	0.013855	0.0210059	0.509526	0.0114779	0.0209482	0.583748	0.0134716	0.0210213	0.521617	-0.110598	1.22811	0.928243	-0.0303748	0.787687	0.96924	-0.166328	0.521527	0.749783
Neoplasms	Secondary malignant neoplasm of liver (inpatient)	84688 (343)	0.0715	0.087	0.411168	-0.0455	0.109	0.676363	-0.0183	0.0731	0.802323	0.00931686	0.0183612	0.61186	0.00105937	0.01825	0.953711	-0.000306541	0.0183479	0.98667	0.621604	1.05511	0.555769	0.171613	0.679955	0.80074	0.0839367	0.450201	0.852098
Neoplasms	Uterine cancer	50445 (483)	0.0749	0.0852	0.379343	-0.192	0.108	0.0754404	0.197	0.0715	0.00586482	0.0519754	0.017587	0.00312335	0.0422704	0.0174836	0.015618	0.0689239	0.0175259	8.40014e-05	3.02666	0.948578	0.0014191	2.09513	0.618378	0.000703781	2.10702	0.404077	1.84402e-07
Neurological	Abnormality of gait (inpatient)	84955 (214)	0.086	0.105	0.412759	-0.122	0.132	0.35536	0.0166	0.0889	0.851875	-0.00617123	0.0225761	0.784583	-0.0201998	0.0224407	0.368044	-0.0129488	0.0224678	0.564394	0.264604	1.31407	0.840415	-0.446976	0.861612	0.603923	-0.410994	0.566763	0.468354
Neurological	Back pain	97323 (16962)	0.0303	0.0221	0.170362	-0.00246	0.028	0.92999	0.000973	0.0188	0.958724	0.020546	0.00474088	1.46558e-05	0.0184251	0.00473258	9.89133e-05	0.0171874	0.00472807	0.00027777	0.687507	0.277339	0.0131773	0.511613	0.178361	0.00412539	0.376416	0.116455	0.0012281
Neurological	Convulsions (inpatient)	84688 (528)	0.0742	0.0716	0.300056	0.0194	0.0905	0.830263	-0.161	0.0609	0.00820106	-0.0314765	0.0153807	0.0407079	-0.0413725	0.0153623	0.0070788	-0.0597743	0.0153728	0.000100942	-2.59871	0.955529	0.00653504	-2.3114	0.620101	0.000193426	-1.8174	0.402146	6.20577e-06
Neurological	Epilepsy, recurrent seizures, convulsions (inpatient)	84955 (232)	-0.0355	0.1	0.72259	0.176	0.126	0.162466	-0.253	0.0845	0.00275271	-0.0630723	0.021498	0.00334762	-0.057729	0.0213738	0.00691468	-0.0926126	0.0214957	1.64427e-05	-2.97228	1.36804	0.0298067	-2.69893	0.891414	0.0024643	-2.91395	0.59144	8.35573e-07
Neurological	Facial pain	97222 (847)	0.0532	0.0602	0.376847	-0.116	0.0765	0.129433	0.0433	0.0512	0.397718	-0.00928607	0.0129424	0.473072	-0.018624	0.0129236	0.149562	-0.00838752	0.0128856	0.515096	0.0682471	0.75369	0.92785	-0.520401	0.497045	0.295105	-0.144547	0.319423	0.650891
Neurological	Fluid intelligence	30122	0.0901	0.0571	0.114581	-0.458	0.0726	2.8168e-10	0.408	0.0483	2.9836e-17	0.0234281	0.0123744	0.0583218	0.00129929	0.0122813	0.915745	0.0671287	0.0121652	3.42687e-08	1.26269	0.349175	0.000298963	0.617209	0.226609	0.00645592	0.992658	0.144294	6.01e-12
Neurological	General pain	97323 (1235)	0.0771	0.0517	0.135884	-0.144	0.0653	0.0274396	0.0744	0.0437	0.0886585	0.00816903	0.0110402	0.45934	-0.00389896	0.0109988	0.722971	0.0101491	0.0109634	0.354587	0.698221	0.640239	0.275465	0.162415	0.414427	0.695129	0.508063	0.268075	0.0580627
Neurological	Headache	97323 (8746)	0.032	0.027	0.235944	-0.00693	0.0343	0.839885	-0.0197	0.023	0.391709	0.00679412	0.00579305	0.240874	0.00349602	0.00578256	0.545458	0.000967045	0.00576511	0.866787	0.334339	0.338958	0.32395	-0.0399288	0.218931	0.855284	0.160059	0.141992	0.259641
Neurological	Hip pain	97323 (8502)	0.0701	0.027	0.00942348	-0.0525	0.0342	0.124762	0.0407	0.023	0.0767996	0.0410067	0.00578681	1.37801e-12	0.034347	0.00577703	2.75696e-09	0.0382698	0.00576749	3.2355e-11	1.80409	0.33273	5.89141e-08	1.1521	0.214757	8.10905e-08	0.905202	0.14059	1.20594e-10
Neurological	Inflammatory and toxic neuropathy (inpatient)	84771 (202)	-0.124	0.106	0.242077	0.123	0.135	0.362237	-0.00724	0.0904	0.936167	-0.0135423	0.0225655	0.548418	0.00262696	0.0226395	0.907625	-0.0021969	0.0227825	0.92318	-1.15584	1.36712	0.397857	-0.88288	0.878182	0.314728	-0.437649	0.570195	0.442759
Neurological	Knee pain	97323 (16241)	0.0153	0.0225	0.496504	-0.0257	0.0285	0.367187	0.0797	0.0191	3.00912e-05	0.0428162	0.00481088	5.59159e-19	0.0431619	0.00480442	2.61577e-19	0.050882	0.00480476	3.31953e-26	2.25084	0.278295	6.06565e-16	1.57128	0.179136	1.76402e-18	1.22893	0.117392	1.20443e-25
Neurological	Migraine (inpatient)	84955 (446)	-0.0382	0.0786	0.626964	0.112	0.0998	0.261759	-0.0697	0.0667	0.296033	0.00291648	0.016956	0.863436	0.0105647	0.0169069	0.53205	-0.00185412	0.0167949	0.912094	0.591839	0.979469	0.545681	0.146216	0.639251	0.819078	-0.285446	0.420815	0.497571
Neurological	Neck and shoulder pain	97323 (15263)	0.0388	0.0227	0.0874044	-0.0231	0.0289	0.424112	0.0139	0.0194	0.473686	0.021224	0.00487366	1.33165e-05	0.0175706	0.00486204	0.000301699	0.0186495	0.00486181	0.000125096	0.965327	0.283515	0.000661987	0.551214	0.182674	0.00254889	0.468902	0.119398	8.59321e-05
Neurological	Numeric memory	9003	-0.0686	0.065	0.291249	-0.0637	0.0825	0.440043	0.0752	0.055	0.17154	-0.0437604	0.0137256	0.00143146	-0.0400582	0.0136903	0.00343329	-0.0260141	0.0137203	0.0579557	-1.27729	0.819518	0.119095	-0.719192	0.53108	0.17567	0.0362681	0.345747	0.916457
Neurological	Other peripheral nerve disorders (inpatient)	85038 (3479)	-0.0427	0.0365	0.242056	0.0349	0.0461	0.44902	0.0679	0.031	0.0285009	0.0336755	0.00783273	1.71317e-05	0.0415271	0.00781184	1.06119e-07	0.0463023	0.00779594	2.86284e-09	1.56332	0.446615	0.000464619	1.41247	0.285685	7.64781e-07	1.1121	0.187104	2.78581e-09
Neurological	Prospective memory	30801 (6288)	0.00875	0.0391	0.822924	-0.0955	0.0496	0.0541789	0.0977	0.033	0.00307034	0.00496919	0.00845461	0.556701	0.00152397	0.00838275	0.855741	0.0169331	0.00830146	0.0413727	1.20961	0.515092	0.0188573	0.59256	0.333356	0.0754767	0.769868	0.21284	0.000297896
Neurological	Reaction time	96819 (553)	0.0417	0.014	0.00289596	-0.0393	0.0178	0.0272537	-0.0208	0.0119	0.0804815	-0.0080371	0.00300513	0.00748491	-0.0142966	0.00300151	1.90604e-06	-0.0148754	0.00299942	7.07026e-07	-0.549687	0.176501	0.00184342	-0.545322	0.113571	1.57414e-06	-0.418663	0.0742172	1.69021e-08
Neurological	Sleep apnea (inpatient)	84771 (678)	0.133	0.0688	0.053219	-0.219	0.0873	0.0121214	0.189	0.0585	0.00123458	0.0726988	0.0144828	5.17605e-07	0.0576088	0.0143993	6.31243e-05	0.0815167	0.0144598	1.7255e-08	4.36854	0.760494	9.22758e-09	2.74566	0.491783	2.36308e-08	2.35693	0.326196	4.99194e-13
Neurological	Sleep disorders (inpatient)	84771 (293)	-0.0238	0.0962	0.804598	-0.183	0.122	0.133614	0.268	0.0825	0.00116021	0.0277852	0.0204391	0.174015	0.0289697	0.0203487	0.154543	0.0649486	0.0205052	0.00153793	2.22837	1.13242	0.0490921	1.07795	0.739684	0.14503	1.32917	0.478225	0.00544624
Neurological	Stomach pain	97323 (4580)	0.112	0.0325	0.000568627	-0.105	0.0412	0.0108174	0.000749	0.0277	0.978428	0.0137143	0.00696649	0.0489976	-0.000945238	0.00695004	0.891818	0.00184845	0.00693804	0.789914	0.254235	0.407235	0.532433	-0.420348	0.265272	0.113059	-0.100457	0.17146	0.557948
Neurological	Visual memory	97423	-0.0108	0.0146	0.459466	0.0271	0.0185	0.142958	-0.0387	0.0124	0.00180258	-0.0138823	0.00313272	9.36212e-06	-0.0128378	0.00312919	4.08534e-05	-0.0175448	0.00312694	2.01313e-08	-0.799358	0.184039	1.40277e-05	-0.552429	0.118433	3.09398e-06	-0.461738	0.077369	2.40182e-09
Other	Complications of surgical and medical procedures	84955 (577)	0.000361	0.0691	0.995832	0.0582	0.0874	0.505473	-0.0341	0.0589	0.562625	0.0168322	0.0148181	0.25599	0.019327	0.0147684	0.190645	0.0117528	0.014838	0.428315	0.517356	0.864332	0.549465	0.127052	0.559645	0.820407	0.0495418	0.367077	0.892641
Other	Effects of other external causes	84688 (361)	0.186	0.0833	0.025556	-0.284	0.105	0.00683534	0.104	0.0705	0.140165	0.0139708	0.0178731	0.434409	-0.0130814	0.0178436	0.463487	0.00880146	0.0178323	0.62161	0.918302	1.02369	0.369693	0.362655	0.664863	0.585438	0.56595	0.429672	0.187783
Other	Foreign body injury	84955 (259)	0.119	0.0953	0.211779	-0.0895	0.12	0.455768	-0.0528	0.081	0.514497	-0.00232307	0.0203103	0.908937	-0.0189097	0.0201769	0.348659	-0.0219386	0.0202893	0.279569	-0.0844323	1.19168	0.943516	-0.940182	0.786512	0.231937	-1.10735	0.52223	0.0339709
Other	Injury to blood vessels	85038 (211)	0.168	0.106	0.112988	-0.088	0.133	0.508193	-0.0515	0.0891	0.563263	0.032742	0.0224397	0.144535	0.0141045	0.0222896	0.526876	0.00826665	0.0224	0.712092	1.67271	1.24328	0.178494	0.695744	0.804245	0.38699	0.0218023	0.54596	0.968146
Other	Injury, NOS	84955 (1203)	0.017	0.0526	0.746548	-0.0904	0.0667	0.175315	0.0689	0.0449	0.124901	-0.00354764	0.0112941	0.753435	-0.0077547	0.0112342	0.490019	0.00388859	0.0112578	0.729784	0.347579	0.659189	0.597997	0.31197	0.420283	0.457914	0.278268	0.27555	0.31256
Other	Other tests	85038 (995)	0.0208	0.0564	0.712281	0.0611	0.0711	0.390146	-0.0839	0.0474	0.0767201	0.00303301	0.0121092	0.802223	0.00234267	0.01209	0.846357	-0.0104153	0.0120495	0.387379	0.139324	0.707295	0.843842	-0.199167	0.45914	0.664447	0.0437538	0.297507	0.883078
Other	Symptoms concerning nutrition, metabolism, and development	84955 (560)	0.115	0.0713	0.106766	-0.0222	0.0906	0.806431	-0.18	0.0607	0.00302286	-0.0363907	0.0152012	0.0166686	-0.052354	0.0152412	0.000592467	-0.0709057	0.0152944	3.55135e-06	-3.45336	0.974436	0.000394171	-3.39325	0.639857	1.13828e-07	-2.75573	0.418074	4.35453e-11
Reproductive	Age at menarche	51202	0.0288	0.0342	0.399729	0.0553	0.0438	0.206748	-0.165	0.0289	1.13413e-08	-0.0448277	0.00716505	3.93866e-10	-0.0493871	0.00716591	5.50363e-12	-0.0676191	0.00710908	1.87673e-21	-2.20658	0.420395	1.53069e-07	-1.43634	0.272866	1.41037e-07	-1.67653	0.176471	2.09245e-21
Reproductive	Age at menopause	30211	0.0105	0.0266	0.693037	-0.0521	0.034	0.125435	0.0284	0.0227	0.210898	-0.008436	0.00555843	0.129091	-0.0113871	0.00556489	0.0407336	-0.00555073	0.00555031	0.317274	-0.576792	0.323688	0.0747595	-0.415579	0.210117	0.047946	-0.0797692	0.137345	0.561379
Reproductive	Age first birth	35663	-0.0504	0.116	0.663938	-0.197	0.148	0.183162	-0.0493	0.0976	0.613472	-0.191009	0.0240026	1.75075e-15	-0.201017	0.0240591	6.53651e-17	-0.18751	0.0238692	3.97451e-15	-2.74305	0.306855	3.91878e-19	-1.73696	0.199335	2.9395e-18	-1.11803	0.129148	4.84386e-18
Reproductive	Age last birth	35630	-0.0631	0.123	0.607946	-0.0585	0.158	0.711194	-0.112	0.104	0.281515	-0.150444	0.0255934	4.14707e-09	-0.15303	0.0256557	2.44998e-09	-0.154472	0.0254496	1.28128e-09	-9.47489	1.50714	3.24396e-10	-5.76889	0.979148	3.82153e-09	-3.82415	0.634331	1.65351e-09
Reproductive	Bilateral oophorectomy	52044 (4221)	0.0618	0.0397	0.119548	-0.15	0.051	0.00326968	0.151	0.0335	6.56075e-06	0.0411858	0.00825908	6.14082e-07	0.033253	0.00826108	5.6913e-05	0.053138	0.00819592	8.96342e-11	2.15611	0.47207	4.93907e-06	1.42803	0.307149	3.33046e-06	1.2814	0.199666	1.3834e-10
Reproductive	Ever had hysterectomy	46492 (3754)	-0.00761	0.0431	0.859849	-0.0242	0.0553	0.661667	0.0964	0.0369	0.00898916	0.0378351	0.00901169	2.68755e-05	0.0405947	0.00899558	6.39969e-06	0.0502862	0.00899941	2.30073e-08	2.20207	0.513562	1.80426e-05	1.57284	0.333084	2.33458e-06	1.18268	0.218829	6.49539e-08
Reproductive	Ever had stillbirth	51990 (16535)	-0.0335	0.0279	0.229861	0.0157	0.0358	0.660989	0.0257	0.0236	0.276161	0.0014403	0.00584246	0.805277	0.00603657	0.0058428	0.301527	0.00816549	0.0057896	0.15843	0.0608053	0.342632	0.859143	0.393928	0.221919	0.0758808	0.151541	0.1437	0.291624
Reproductive	Fetal distress and abnormal forces of labor (inpatient)	42704 (334)	-0.103	0.121	0.394636	0.096	0.154	0.533037	-0.0601	0.102	0.555717	-0.0514148	0.0259184	0.0472875	-0.0383563	0.0259499	0.139384	-0.0453601	0.0251729	0.0715546	-2.12408	1.6146	0.188326	-1.16519	1.04437	0.26456	-0.948794	0.657152	0.148796
Reproductive	Malposition and malpresentation of fetus or obstruction (inpatient)	42606 (275)	-0.173	0.128	0.176515	-0.0422	0.164	0.796934	0.142	0.108	0.188572	-0.0547457	0.0274529	0.0461334	-0.0385864	0.0273425	0.158178	-0.0180802	0.0266434	0.497393	-4.64367	1.81764	0.0106256	-2.3516	1.1503	0.0409204	-0.944756	0.70357	0.179336
Reproductive	Maternal smoking	83714 (25719)	0.0204	0.0213	0.338191	0.00846	0.0271	0.754906	-0.000436	0.0181	0.980782	0.0195057	0.0045829	2.07942e-05	0.0187005	0.004585	4.53047e-05	0.0169423	0.00457768	0.000214701	1.06316	0.268537	7.52353e-05	0.905271	0.172763	1.60615e-07	0.521361	0.11285	3.83854e-06
Reproductive	Number of children fathered	44346	-0.0867	0.0197	1.07746e-05	0.103	0.0248	3.27821e-05	0.0146	0.0169	0.38764	0.0133077	0.00435707	0.00225605	0.0272542	0.00434698	3.6179e-10	0.0243391	0.0043795	2.73675e-08	0.942682	0.256726	0.000240719	1.04899	0.163797	1.51168e-10	0.609662	0.108418	1.87392e-08
Reproductive	Obstetrical/birth trauma (inpatient)	42750 (884)	-0.192	0.0872	0.027677	0.175	0.113	0.12146	-0.116	0.075	0.121944	-0.091104	0.0187218	1.13759e-06	-0.0692701	0.0187111	0.000213831	-0.082582	0.0184076	7.24726e-06	-6.68858	1.23856	6.65381e-08	-3.3446	0.787697	2.17576e-05	-2.50728	0.49283	3.62773e-07
Respiratory	Asthma	24520 (3163)	-0.0186	0.0504	0.712092	0.00942	0.0636	0.882253	-0.00126	0.042	0.976067	-0.0079799	0.0103283	0.439743	-0.00645009	0.0102876	0.530674	-0.00622073	0.0103412	0.547474	0.128407	0.602524	0.831237	0.0100197	0.387602	0.979377	-0.0086806	0.255883	0.972938
Respiratory	Asthma (inpatient)	85038 (710)	-0.0833	0.064	0.193066	0.215	0.081	0.00794682	-0.173	0.0542	0.00141349	-0.0268512	0.0139054	0.0534849	-0.013316	0.013846	0.336191	-0.0405086	0.013783	0.00329239	-1.01452	0.837552	0.225785	-0.936877	0.542905	0.084406	-0.87807	0.351196	0.0124115
Respiratory	Bronchiectasis	24494 (237)	0.0958	0.123	0.436061	-0.0782	0.155	0.613899	-0.0191	0.103	0.852886	0.00628618	0.0250044	0.801503	-0.00533568	0.0248637	0.830081	-0.00587388	0.0249477	0.813861	1.07923	1.40118	0.441165	0.105496	0.92044	0.90875	-0.178868	0.621491	0.773496
Respiratory	Chronic bronchitis	24409 (253)	-0.231	0.117	0.0483409	0.347	0.149	0.0198665	-0.064	0.0987	0.516707	0.0186383	0.0242599	0.442324	0.0543266	0.0244814	0.0264803	0.0330689	0.0244802	0.176747	0.716793	1.39219	0.606646	0.905806	0.88915	0.30833	0.718256	0.587005	0.221106
Respiratory	Chronic obstructive pulmonary disease	24409 (346)	-0.0635	0.105	0.545337	-0.0306	0.134	0.819368	0.0897	0.0891	0.314063	-0.011925	0.0217486	0.58348	-0.00553648	0.0218392	0.799873	0.00670586	0.0219603	0.76009	-0.874167	1.27234	0.492047	-0.752769	0.827115	0.362762	-0.474494	0.545381	0.384288
Respiratory	Chronic sinusitis (inpatient)	85038 (398)	0.0922	0.0805	0.252068	-0.0451	0.102	0.658376	-0.0338	0.0679	0.618631	0.0164704	0.0172431	0.339482	0.00570185	0.017136	0.73933	0.0020907	0.0172179	0.903354	0.689924	0.99758	0.48919	0.246369	0.644763	0.702381	0.229622	0.420558	0.58507
Respiratory	Chronic tonsillitis and adenoiditis (inpatient)	84955 (263)	0.0631	0.0963	0.512311	0.107	0.122	0.38046	-0.165	0.082	0.0441994	0.0120988	0.0208413	0.561564	0.00849777	0.0206179	0.680226	-0.0158907	0.0205024	0.4383	-0.259564	1.23711	0.833812	-0.0317885	0.787851	0.967815	-0.284074	0.516898	0.582612
Respiratory	Diseases of the larynx and vocal cords (inpatient)	84955 (435)	0.0227	0.0785	0.77245	0.0534	0.0984	0.587348	-0.0831	0.0659	0.207308	0.00136886	0.0167954	0.935043	-0.000131604	0.0166825	0.993706	-0.0120604	0.0166677	0.469324	-1.59439	1.01694	0.116921	-1.14092	0.650025	0.0792256	-0.900606	0.424271	0.0337776
Respiratory	Forced expiratory volume Z score	77639	0.0894	0.0185	1.34875e-06	-0.108	0.0236	4.73337e-06	0.086	0.0158	5.23795e-08	0.0465741	0.00395562	5.30417e-32	0.0369344	0.00396058	1.10456e-20	0.0478935	0.00396278	1.25467e-33	2.79529	0.233194	4.15724e-33	1.47139	0.15025	1.20684e-22	1.33824	0.0980897	2.22191e-42
Respiratory	Forced expiratory volume/forced vital capacity Z-score	77479	0.0212	0.0145	0.143722	0.0379	0.0185	0.0404965	-0.109	0.0124	1.49131e-18	-0.0266081	0.00310102	9.45257e-18	-0.0298629	0.00310402	6.53775e-22	-0.0425852	0.00310456	8.0334e-43	-1.67531	0.182885	5.16605e-20	-1.2798	0.117777	1.66874e-27	-1.30025	0.0768494	3.23142e-64
Respiratory	Forced vital capacity Z-score	77584	0.0891	0.0172	2.21609e-07	-0.149	0.0219	1.01999e-11	0.161	0.0148	1.4614e-27	0.0653146	0.00369189	4.88846e-70	0.0559435	0.0036975	1.02555e-51	0.0761564	0.00369625	2.54325e-94	3.96426	0.217611	3.77016e-74	2.31782	0.140229	2.27573e-61	2.19274	0.0914229	4.02366e-127
Respiratory	Nasal polyps (inpatient)	85038 (700)	0.104	0.0652	0.110692	-0.0413	0.0825	0.616648	-0.0723	0.0554	0.191874	0.00341345	0.013961	0.806844	-0.00943587	0.0138802	0.496625	-0.0172559	0.0139279	0.215366	0.517639	0.809001	0.52227	-0.18403	0.525049	0.725963	-0.270484	0.346263	0.434713
Respiratory	Obstructive chronic bronchitis (inpatient)	84955 (872)	0.189	0.0611	0.00197951	-0.0345	0.0773	0.655371	-0.217	0.0516	2.6059e-05	-0.0188074	0.0130272	0.148823	-0.0422711	0.0129147	0.00106376	-0.0665067	0.0129737	2.95519e-07	-1.85135	0.786015	0.018505	-2.62309	0.518976	4.31839e-07	-2.3499	0.342834	7.1642e-12
Respiratory	Other upper respiratory disease (inpatient)	85038 (662)	0.0322	0.0663	0.6272	-0.0784	0.084	0.350648	0.0458	0.0563	0.415932	0.00110739	0.0142139	0.937901	-0.00461933	0.0141778	0.744566	0.00337602	0.0142125	0.812239	1.07464	0.812086	0.185733	0.200979	0.531978	0.705582	0.385925	0.345419	0.263881
Respiratory	Pneumococcal pneumonia (inpatient)	84955 (2122)	0.0804	0.0433	0.0633378	-0.108	0.0548	0.0487464	-0.00322	0.0367	0.930085	-0.0137124	0.00933675	0.141927	-0.0263589	0.00926224	0.00442931	-0.0220102	0.0092798	0.0176995	-1.35535	0.557639	0.0150776	-1.6328	0.361841	6.40724e-06	-1.07112	0.235585	5.4506e-06
Respiratory	Pneumonia (inpatient)	84955 (1414)	0.167	0.0503	0.000899918	-0.121	0.0635	0.0567136	-0.0429	0.0427	0.315049	0.0148789	0.0108168	0.168966	-0.00577374	0.0107313	0.59056	-0.00815867	0.0107466	0.447742	0.167737	0.630324	0.790153	-0.495932	0.409051	0.225361	-0.630274	0.271092	0.0200748
Respiratory	Septal Deviations/Turbinate Hypertrophy (inpatient)	84955 (996)	-0.0199	0.0566	0.725146	0.0719	0.0725	0.321332	-0.0329	0.0487	0.499317	0.0120405	0.0122791	0.326807	0.0170486	0.0122658	0.16455	0.00978011	0.0122191	0.42348	0.800982	0.707127	0.257329	0.724769	0.452919	0.10955	0.34744	0.298201	0.24397
Respiratory	ShortBreath	30379 (3149)	0.139	0.0466	0.00285594	-0.0244	0.0593	0.68073	-0.0206	0.0393	0.600158	0.0685441	0.0101113	1.21024e-11	0.0551866	0.0100126	3.55358e-08	0.0487884	0.00987783	7.84505e-07	4.56251	0.589383	9.85041e-15	2.31348	0.386203	2.0944e-09	1.73416	0.246412	1.95551e-12
Sense Organs	Amblyopia	19011 (253)	0.0187	0.117	0.873016	-0.0724	0.148	0.624708	0.0258	0.1	0.796407	-0.0144557	0.0254461	0.569973	-0.019263	0.0252409	0.445364	-0.0121321	0.0252228	0.63052	-0.202774	1.55259	0.896089	-0.6774	1.02349	0.508064	-0.50717	0.650614	0.435671
Sense Organs	Aphakia and other disorders of lens (inpatient)	84955 (1218)	0.032	0.0564	0.570459	-0.0122	0.0713	0.864139	-0.0256	0.0475	0.589923	0.000682024	0.0119664	0.954549	-0.00250852	0.0119288	0.833441	-0.00564827	0.0119838	0.63741	0.544021	0.688384	0.42936	0.214429	0.446014	0.630681	-0.142523	0.298163	0.632647
Sense Organs	Astigmatism	19011 (474)	0.034	0.093	0.71467	0.0518	0.118	0.660674	-0.0758	0.0789	0.336698	0.00976081	0.0203198	0.630972	0.00760588	0.0201192	0.7054	-0.00429357	0.0198697	0.82892	0.545158	1.22694	0.656809	0.301359	0.799226	0.706126	0.300528	0.504627	0.55148
Sense Organs	Average mean spherical equivalent refractive error	18916	-0.00895	0.0338	0.791169	0.0715	0.043	0.0963543	-0.0717	0.0286	0.0121763	-0.00558328	0.00738394	0.449566	-0.00270624	0.00732712	0.71187	-0.0138525	0.00720133	0.0544039	-0.332886	0.4522	0.461642	-0.0858859	0.293579	0.769868	-0.309521	0.183908	0.0923704
Sense Organs	Cataract	26913 (2552)	0.145	0.0556	0.00910959	-0.182	0.0705	0.00983548	0.0453	0.047	0.335131	0.0138236	0.0119357	0.246792	-0.00642909	0.0118174	0.586418	0.0045829	0.0117908	0.69751	0.38204	0.696539	0.58336	-0.0793479	0.454915	0.861533	-0.113076	0.295801	0.702261
Sense Organs	Cataract (inpatient)	85038 (6108)	0.0279	0.032	0.383277	-0.0602	0.0404	0.136198	0.0295	0.027	0.274573	-0.000573997	0.00684628	0.933183	-0.00538128	0.00681621	0.42983	0.000359027	0.00683719	0.958122	-0.109233	0.402402	0.786044	-0.16391	0.258396	0.525862	-0.0215564	0.169889	0.899032
Sense Organs	Cataract surgery	19971 (435)	0.178	0.101	0.0780058	-0.167	0.128	0.191999	-0.00548	0.0849	0.948535	0.0169068	0.021821	0.43846	-0.00712235	0.0216202	0.741831	-0.0028836	0.0213405	0.892514	0.142419	1.32992	0.914719	0.0160624	0.860096	0.9851	0.0297284	0.547059	0.956663
Sense Organs	Corneal hysteresis, left eye	18959	0.00705	0.0341	0.836209	0.0517	0.0433	0.23248	-0.0287	0.0289	0.320671	0.0181922	0.00746489	0.014808	0.0199618	0.00739701	0.00696251	0.0131282	0.00729939	0.0720929	1.32065	0.457017	0.00385585	0.777709	0.297096	0.00885251	0.318423	0.186691	0.0880803
Sense Organs	Corneal hysteresis, right eye	18978	0.0137	0.0341	0.687861	0.0269	0.0432	0.533491	-0.0282	0.0288	0.327498	0.00844997	0.00745551	0.257053	0.00815748	0.00738583	0.269386	0.00303454	0.00728476	0.677	0.820083	0.455907	0.0720517	0.361346	0.296159	0.222423	0.109351	0.186185	0.556988
Sense Organs	Diabetic eye disease	24995 (634)	0.173	0.0886	0.0508675	-0.374	0.112	0.000839941	0.418	0.074	1.61714e-08	0.141258	0.018576	2.86343e-14	0.120786	0.0183111	4.21494e-11	0.176123	0.0185794	2.55468e-21	7.24748	0.966505	6.44812e-14	4.4009	0.627729	2.36906e-12	3.91716	0.415605	4.29265e-21
Sense Organs	Disorders of vitreous body (inpatient)	84771 (209)	0.0468	0.106	0.658844	0.00487	0.134	0.971009	0.00557	0.0903	0.950815	0.0409699	0.0227315	0.0714927	0.0381869	0.0225396	0.0902249	0.036469	0.0227417	0.108798	0.248227	1.31671	0.850469	-0.350369	0.861047	0.684074	0.133151	0.554937	0.810377
Sense Organs	Eye surgery	21244 (1708)	0.0883	0.0604	0.143763	-0.144	0.0765	0.0597881	0.0755	0.0509	0.137995	0.0171714	0.0131667	0.192183	0.00367413	0.0130147	0.777709	0.0172208	0.0128589	0.180502	0.765035	0.790403	0.333092	0.34721	0.514392	0.499681	0.232534	0.326626	0.47651
Sense Organs	Glaucoma	25687 (1326)	0.132	0.0698	0.0586087	-0.185	0.0891	0.0378645	0.063	0.0591	0.286428	0.0129332	0.0147018	0.37902	-0.00474489	0.01462	0.745524	0.00802079	0.014536	0.581094	-0.33433	0.872484	0.701576	-0.533559	0.566833	0.346552	-0.218534	0.365408	0.549803
Sense Organs	Glaucoma (inpatient)	84955 (399)	0.235	0.0822	0.00425139	-0.177	0.103	0.0857152	-0.027	0.0686	0.693887	0.0368978	0.0175637	0.0356584	0.00855098	0.017438	0.623876	0.00869634	0.01743	0.617828	1.83543	0.980985	0.0613439	0.56197	0.645793	0.38419	0.750252	0.42082	0.0746133
Sense Organs	Hearing aid	58402 (2886)	-0.0782	0.0429	0.068327	0.0903	0.0544	0.0969292	0.0103	0.0364	0.777202	0.0084201	0.00913866	0.356856	0.0201054	0.00913609	0.02776	0.0177356	0.00920158	0.0539234	-0.173851	0.536001	0.745674	0.229454	0.343617	0.504287	-0.0511383	0.227523	0.822165
Sense Organs	Hypermetropia	19011 (3831)	-0.00481	0.0497	0.922901	0.00668	0.0627	0.915155	-0.00698	0.0421	0.868318	-0.00349118	0.010875	0.748188	-0.00275162	0.0107681	0.798311	-0.00380102	0.0106558	0.72131	-0.0844095	0.659813	0.898205	-0.0699566	0.428531	0.870324	-0.0478324	0.271085	0.859942
Sense Organs	Laser eye surgery	19939 (455)	-0.15	0.095	0.114348	0.215	0.12	0.0731864	-0.0519	0.0794	0.513336	-0.00235985	0.020836	0.909825	0.0205778	0.0205307	0.316202	0.00636036	0.0203447	0.754561	0.13665	1.24753	0.912777	0.332549	0.811429	0.68193	-0.163517	0.516203	0.751419
Sense Organs	Macular degeneration	24965 (604)	0.112	0.0903	0.214861	-0.203	0.114	0.0749612	0.05	0.0758	0.509491	-0.0157924	0.0191473	0.409496	-0.0340383	0.0191115	0.074906	-0.0201201	0.0188657	0.286203	0.673608	1.09906	0.539945	-0.00290681	0.721049	0.996783	-0.160905	0.467182	0.730533
Sense Organs	Macular degeneration (senile) of retina NOS (inpatient)	85038 (565)	0.157	0.072	0.0292163	-0.271	0.0907	0.00280927	0.0763	0.0606	0.208003	-0.0146271	0.015421	0.342866	-0.0400846	0.0154235	0.0093514	-0.0203441	0.0154098	0.186766	0.269778	0.890392	0.761899	-0.380894	0.583841	0.514147	-0.0583091	0.379969	0.878037
Sense Organs	Mean intraoccular pressure, Goldmann-correlated	19548	-0.163	0.034	1.63392e-06	-0.016	0.0431	0.710466	0.0863	0.0287	0.00263867	-0.0671797	0.00744492	1.82083e-19	-0.0525748	0.00738882	1.11551e-12	-0.0364554	0.00727694	5.45093e-07	-5.42039	0.454149	7.75177e-33	-3.04467	0.295105	5.88797e-25	-1.30943	0.185713	1.77907e-12
Sense Organs	Mean intraoccular pressure, corneal-compensated	19548	-0.131	0.0335	9.21252e-05	-0.0483	0.0425	0.25576	0.0852	0.0283	0.00260731	-0.0653076	0.00735443	6.68408e-19	-0.0553105	0.00729727	3.46578e-14	-0.0381916	0.00718745	1.07451e-07	-5.34127	0.4486	1.0943e-32	-3.04436	0.291474	1.54937e-25	-1.27791	0.183447	3.25874e-12
Sense Organs	Myopia	19011 (7679)	0.011	0.0444	0.80433	-0.109	0.056	0.0516033	0.101	0.0375	0.00707415	0.00148836	0.00969175	0.877949	-0.00305734	0.00958968	0.749866	0.0138466	0.00948861	0.144487	0.643126	0.58794	0.274015	0.248195	0.381471	0.515289	0.486816	0.24109	0.0434634
Sense Organs	Other retinal disorders (inpatient)	81644 (232)	0.0663	0.103	0.519777	0.0318	0.129	0.805286	-0.0497	0.0858	0.562418	0.0373833	0.0216814	0.0846703	0.0332682	0.0215763	0.123102	0.0240534	0.0215033	0.263313	2.615	1.17943	0.0266114	1.26759	0.773044	0.101059	1.32223	0.504019	0.00870658
Sense Organs	Otitis media (inpatient)	84688 (259)	0.015	0.0969	0.87698	0.132	0.123	0.283195	-0.109	0.0818	0.18269	0.0305445	0.0205065	0.136355	0.0337051	0.0205404	0.100815	0.0132413	0.0204524	0.517359	2.1993	1.12714	0.0510307	0.945092	0.741694	0.20258	0.235928	0.49898	0.636341
Sense Organs	Perforation of tympanic membrane (inpatient)	84955 (205)	0.038	0.106	0.719976	0.19	0.134	0.156217	-0.205	0.0896	0.0221406	0.0233832	0.0228029	0.305151	0.0253762	0.0226394	0.262337	-0.00814754	0.0227093	0.719763	0.718405	1.31281	0.584224	0.511264	0.841106	0.543289	-0.140995	0.559431	0.801016
Sense Organs	Presbyopia	19011 (6465)	-0.0317	0.0451	0.482129	0.115	0.0569	0.0432705	-0.0874	0.0381	0.0217926	-0.00351061	0.0098652	0.721947	0.00343998	0.00976099	0.724523	-0.0117737	0.00964643	0.222266	-1.02492	0.601187	0.0882265	-0.347941	0.389794	0.372056	-0.573478	0.246513	0.0199997
Sense Organs	Primary angle-closure glaucoma (inpatient)	84688 (201)	-0.0946	0.109	0.385455	0.147	0.138	0.286778	-0.0425	0.0921	0.644472	0.00120463	0.0232477	0.958675	0.0156048	0.023167	0.500579	0.00541896	0.0231529	0.814946	0.46043	1.33934	0.731016	0.176835	0.866993	0.838382	0.173287	0.568152	0.760365
Sense Organs	Primary open angle glaucoma (inpatient)	84771 (288)	0.0284	0.0935	0.761323	0.162	0.119	0.173405	-0.197	0.0791	0.0127557	0.00436649	0.0200357	0.827479	0.00502083	0.0199724	0.801514	-0.0254843	0.0201032	0.204914	0.372876	1.1668	0.749292	0.148068	0.75644	0.844811	-0.0182055	0.500454	0.970981
Sense Organs	Retinal detachment with retinal defect (inpatient)	84955 (530)	-0.0174	0.0726	0.810587	-0.00482	0.0918	0.958126	-0.00583	0.0614	0.924354	-0.0182808	0.015451	0.23675	-0.0173228	0.0154037	0.260763	-0.0164674	0.0155078	0.28829	-0.328169	0.911102	0.718706	-0.259489	0.582886	0.65619	-0.359968	0.385368	0.350258
Sense Organs	Retinal detachments and defects (inpatient)	84688 (578)	-0.0453	0.0698	0.51634	0.0998	0.0884	0.258915	-0.0505	0.0594	0.395231	0.00128718	0.0149541	0.931406	0.0091451	0.0148653	0.538425	-0.00064691	0.0149222	0.965421	0.237684	0.866133	0.783762	0.0561251	0.55827	0.91992	-0.0862173	0.370101	0.815795
Sense Organs	Senile cataract (inpatient)	85038 (4909)	0.0264	0.0349	0.449381	-0.0122	0.0442	0.782534	-0.00794	0.0295	0.787812	0.00555716	0.00741414	0.453534	0.00334351	0.0073983	0.65132	0.00219437	0.0074149	0.767275	0.849689	0.428331	0.047287	0.455071	0.276218	0.0994534	0.205328	0.182995	0.261845
Sense Organs	Speech-reception-threshold estimate (left)	29565	0.0686	0.0262	0.00883637	-0.000612	0.0333	0.985337	-0.0737	0.0222	0.000900756	0.00299292	0.00568334	0.598462	-0.00458551	0.00564145	0.416318	-0.0139167	0.00559048	0.0127971	-0.216706	0.343467	0.528083	-0.368087	0.222955	0.0987501	-0.433178	0.141983	0.00228151
Sense Organs	Speech-reception-threshold estimate (right)	29551	0.0231	0.0262	0.37795	0.0215	0.0334	0.519762	-0.0547	0.0222	0.013741	-0.00339558	0.00569158	0.550776	-0.00555754	0.00564733	0.325066	-0.0128744	0.00559468	0.0213807	0.107546	0.344613	0.754982	-0.0973401	0.223531	0.663225	-0.340812	0.142258	0.0165874
Sense Organs	Tinnitus	23290 (1675)	0.0867	0.0592	0.14305	-0.0151	0.0754	0.841273	-0.0601	0.0502	0.231224	0.0143367	0.0127839	0.262092	0.00497131	0.0126613	0.694586	-0.00308636	0.0125601	0.805894	0.514892	0.765311	0.501082	0.00760419	0.500012	0.987866	-0.0484705	0.318534	0.879055
Sense Organs	Visual acuity, left eye	20919	0.00732	0.0318	0.817945	0.0366	0.0406	0.367334	-0.0561	0.0271	0.038442	-0.00607058	0.00699178	0.38526	-0.00617114	0.00693659	0.373653	-0.0140512	0.00683117	0.0396929	-0.427708	0.426684	0.316151	-0.375526	0.277238	0.175569	-0.50845	0.174337	0.00354015
Sense Organs	Visual acuity, right eye	20898	0.0307	0.0318	0.33434	-0.00993	0.0406	0.806781	-0.0257	0.0271	0.342957	-0.000351124	0.0069813	0.959887	-0.0042184	0.0069217	0.542229	-0.00694011	0.00681518	0.308521	-0.407837	0.425285	0.337572	-0.32368	0.276314	0.241431	-0.492978	0.173953	0.00459738
Symptoms	Back pain (inpatient)	84771 (1277)	0.00564	0.052	0.91363	-0.0284	0.0661	0.667449	0.0567	0.0442	0.19956	0.0208647	0.0111285	0.0608074	0.0212101	0.0110965	0.0559506	0.026913	0.0110511	0.0148782	1.11817	0.638328	0.079823	0.996321	0.408108	0.0146339	0.753167	0.267025	0.00479363
Symptoms	Cervicalgia (inpatient)	84688 (222)	-0.0575	0.102	0.572941	0.113	0.131	0.38836	-0.0371	0.0875	0.671566	0.00886232	0.022245	0.690338	0.0189016	0.0222904	0.396456	0.00983047	0.0221063	0.656544	-1.10861	1.35107	0.411906	-0.223355	0.848579	0.792389	-0.38848	0.554511	0.483564

## Sheet: Supplementary Data 7
Supplementary Data 7. Description of investigator-measured continuous and categorical phenotypes assessed in a maximum of N=97,469 UK Biobank European ancestry participants.
Category	Phenotype	Units	Measurement protocol	Exclusions	Additional phenotype adjustments and paramaterization
Circulatory System	Age angina diagnosed	Age	Self-reported via touch-screen "What was your age when the angina was diagnosed?"	Participants who did not self-report angina.	N/a
Circulatory System	Age deep vein thrombosis diagnosed	Age	Self-reported via touch-screen "What was your age when the blood clot in the leg (DVT) was first diagnosed?"	Participants who did not self-report deep vein thrombosis.	N/a
Circulatory System	Age pulmonary embolism diagnosed	Age	Self-reported via touch-screen "What was your age when the blood clot in the lung was first diagnosed?"	Participants who did not self-report pulmonary embolism.	N/a
Circulatory System	Angina		Used Modified Rose's questionnaire, see DA Lawlor JECH 2003. 57:537-41. Participants responding yes to ACE touchscreen question "Do you ever have any pain or discomfort in your chest" and reported chest pain or discomfort when walking normally or chest pain or discomfort when walking uphill or hurrying classified as having angina.	Participants who did not know or preferred not to answer questions querying chest pain.	N/a
Circulatory System	Angina, grade 1		Angina grade 1 - not severe - only comes on when hurrying or walking uphill. See definition for angina.	Participants who did not know or preferred not to answer questions querying chest pain.	N/a
Circulatory System	Angina, grade 2		Angina grade 2 - severe - comes on when walking on level ground. See definition for angina.	Participants who did not know or preferred not to answer questions querying chest pain.	N/a
Circulatory System	Arterial stiffness index		The time between peaks of the waveform (the peak-to-peak time) obtained at the finger with an infra-red sensor (PulseTrace PCA2, CareFusion, USA) is divided into the persons height to obtain the Stiffness Index.	Participants with type 2 diabetes or prevalent MI	N/a
Circulatory System	Cardiac index	L/min/m2	Inline VF results are fully automated without any expert quality control	Prevalent myocardial infarction at baseline	N/a
Circulatory System	Cardiac output	L/min/m2	Inline VF results are fully automated without any expert quality control	Prevalent myocardial infarction at baseline	N/a
Circulatory System	Definite claudication		Based on Edinburgh claudication questionnaire, which queries pain/discomfort when walking and amount of time until pain is gone. Participants reporting no to the ACE touchscreen question"Do you get a pain in either leg on walking." considered not to have definite claudication.	Participants reporting surgery on leg arteries or missing data used to construct questionnaire.	N/a
Circulatory System	Frontal angle P-wave	degrees	Supine 10 second, 12 lead ECG using the GE Cardiosoft program	Flags mentioning "borderline ECG" or "abnormal ECG"	N/a
Circulatory System	Frontal angle QRS	degrees	Supine 10 second, 12 lead ECG using the GE Cardiosoft program	Flags mentioning "borderline ECG" or "abnormal ECG"	N/a
Circulatory System	Frontal angle T-Wave	degrees	Supine 10 second, 12 lead ECG using the GE Cardiosoft program	Flags mentioning "borderline ECG" or "abnormal ECG"	N/a
Circulatory System	Hypertension		Participants with mean systolic blood pressure >= 140 mmHg, mean diastolic blood pressure >= 90, or self-reported use of antihypertensives, diuretics, beta blocking agents, calcium channel blockers, or agents acting on the renin-angiotensin system.	Missing measured systolic or diastolic blood pressure.	N/a
Circulatory System	Left ventricle end diastolic volume	mL	Inline VF results are fully automated without any expert quality control	Prevalent myocardial infarction at baseline	N/a
Circulatory System	Left ventricle end systolic volume	mL	Inline VF results are fully automated without any expert quality control	Prevalent myocardial infarction at baseline	N/a
Circulatory System	Left ventricle stroke volume	mL	Inline VF results are fully automated without any expert quality control	Prevalent myocardial infarction at baseline	N/a
Circulatory System	Left ventricular ejection fraction	%	Inline VF results are fully automated without any expert quality control	Prevalent myocardial infarction at baseline	N/a
Circulatory System	Maximum carotid IMT	µm	Ultrasound measurements were recorded at 2 angles on each of the left and right carotid artery with automated software recording images and measurements. For maximum IMT (IMTmax), the largest of the 4 measures was used.	Poor quality image or any missing images	N/a
Circulatory System	Mean carotid IMT	µm	Ultrasound measurements were recorded at 2 angles on each of the left and right carotid artery with automated software recording images and measurements. The average of 4 measures (2 for each of the left and right carotid arteries) was calculated as mean carotid IMT.	Poor quality image or any missing images	N/a
Circulatory System	Mean heart rate	BPM	No information provided	N/a	N/a
Circulatory System	P-duration (from P-onset to P-offset)	ms	Supine 10 second, 12 lead ECG using the GE Cardiosoft program	Flags mentioning "borderline ECG" or "abnormal ECG"	N/a
Circulatory System	PQ duration (from P-onset to QRS-onset)	ms	Supine 10 second, 12 lead ECG using the GE Cardiosoft program	Flags mentioning "borderline ECG" or "abnormal ECG"	N/a
Circulatory System	QRS duration	ms	Supine 10 second, 12 lead ECG using the GE Cardiosoft program	Flags mentioning "borderline ECG" or "abnormal ECG"	N/a
Circulatory System	QT interval (Bazett heart rate corrected)	ms	Supine 10 second, 12 lead ECG using the GE Cardiosoft program	Flags mentioning "borderline ECG" or "abnormal ECG"	N/a
Circulatory System	RR interval	ms	Supine 10 second, 12 lead ECG using the GE Cardiosoft program	Flags mentioning "borderline ECG" or "abnormal ECG"	N/a
Circulatory System	Self-reported deep vein thrombosis		Participants self-reporting deep vein thrombosis.	Particpants preferring not to answer.	N/a
Circulatory System	Self-reported pulmonary embolism		Participants self-reporting pulmonary embolism	N/a	N/a
Circulatory System	Self-reported venous thromboembolism		Participants who self-reported deep vein thrombosis or pulmonary embolism.	N/a	N/a
Endocrine/Metabolic	Alanine aminotransferace	U/L	Measured by IFCC analysis on a Beckman Coulter AU5800 (serum)	N/a	N/a
Endocrine/Metabolic	Albumin	g/L	Measured by BCG analysis on a Beckman Coulter AU5800 (serum)	N/a	N/a
Endocrine/Metabolic	Alkaline phosphatase	U/L	Measured by AMP(IFCC) analysis on a Beckman Coulter AU5800 (serum)	N/a	N/a
Endocrine/Metabolic	Apolipoprotein A	g/L	Measured by immunoturbidimetric analysis on a Beckman Coulter AU5800 (serum)	N/a	N/a
Endocrine/Metabolic	Apolipoprotein B	g/L	Measured by immunoturbidimetric analysis on a Beckman Coulter AU5800 (serum)	N/a	N/a
Endocrine/Metabolic	Asparate aminotransferase	U/L	Measured by IFCC analysis on a Beckman Coulter AU5800 (serum)	N/a	N/a
Endocrine/Metabolic	Bioavailable Testosterone, Females	nmol/L	Calculated from free testosterone and albumin (PMID:10523012)	N/a	N/a
Endocrine/Metabolic	Bioavailable Testosterone, Males	nmol/L	Calculated from free testosterone and albumin (PMID:10523012)	N/a	N/a
Endocrine/metabolic	High sensitivity C-reactive protein	mg/L	Measured by immunoturbidimetric - high sensitivity analysis on a Beckman Coulter AU5800 (serum)	N/a	N/a
Endocrine/Metabolic	Calcium	mmol/L	Measured by Arsenazo III analysis on a Beckman Coulter AU5800 (serum)	N/a	N/a
Endocrine/Metabolic	Total cholesterol	mmol/L	Measured by CHO-POD analysis on a Beckman Coulter AU5800 (serum)	N/a	Among participants reporting statin use, a correction of +2.8916 mmol/L was applied
Endocrine/Metabolic	Creatinine	umol/L	Measured by enzymatic analysis on a Beckman Coulter AU5800 (serum)	N/a	N/a
Endocrine/Metabolic	Cystatin C	mg/L	Measured by latex enhanced immunoturbidimetric analysis on a Siemens ADVIA 1800 (serum)	N/a	N/a
Endocrine/Metabolic	Diastolic blood pressure	mmHg	Seated blood pressure measured twice by Omron 705 IT electronic blood pressure monitor. Two measurements were taken moments apart. More information available here: biobank.ctsu.ox.ac.uk/crystal/crystal/docs/Bloodpressure.pdf	Participants with 0 or 1 diastolic blood pressure measurement	Mean diastolic blood pressure calculated among participants with two measurements. After mean diastolic blood pressure was calculated, we adjusted for medication by adding 10 mmHg for individuals taking blood pressure lowering medicationcaptured in meedicatio inventory (antihypertensives, diuretics, beta blocking agents, calcium channel blockers, and agents acting on the renin-angiotensin system.
Endocrine/metabolic	Direct billirubin	umol/L	Measured by DPD analysis on a Beckman Coulter AU5800 (serum)	N/a	N/a
Endocrine/Metabolic	Fasting glucose	mmol/L	Measured by hexokinase analysis on a Beckman Coulter AU5800 (serum)	Participants fasting <8 hours, with diabetes, or values >7 mmol/L.	N/a
Endocrine/Metabolic	Free Testosterone, Females	nmol/L	Calculated from total testosterone (serum, measured by two step competitive analysis on a Beckman Coulter Unicel Dxl 800), oestradiol, sex hormone binding globulin, and albumin (PMID:10523012)	N/a	N/a
Endocrine/Metabolic	Free Testosterone, Males	nmol/L	Calculated from total testosterone (serum, measured by two step competitive analysis on a Beckman Coulter Unicel Dxl 800), oestradiol, sex hormone binding globulin, and albumin (PMID:10523012)	N/a	N/a
Endocrine/Metabolic	Gamma glutamyltransferase	U/L	Measured by IFCC analysis on a Beckman Coulter AU5800 (serum)	N/a	N/a
Endocrine/Metabolic	Glycated hemoglobin (HbA1c)	mmol/mol	Measured by HPLC analysis on a Bio-Rad VARIANT II Turbo (packed red blood cells)	Participants with diabetes and participants with HbA1c >=48 mmol/mol.	N/a
Endocrine/Metabolic	HDL-cholesterol	mmol/L	Measured by enzyme immunoinhibition analysis on a Beckman Coulter AU5800	N/a	Among participants reporting statin use, a correction of -0.1277 mmol/L was applied
Endocrine/Metabolic	Insulin-like growth factor 1	nmol/L	Measured by CLIA analysis on a DiaSorin Ltd. LIASON XL (serum)	N/a	N/a
Endocrine/Metabolic	LDL-cholesterol	mmol/L	Measured by enzymatic protective selection analysis on a Beckman Coulter AU5800	N/a	Among participants reporting statin use, a correction of +2.7695 mmol/L was applied
Endocrine/Metabolic	Lipoprotein A	nmol/L	Measured by immunoturbidimetric analysis on a Randox AU5800 (serum)	N/a	N/a
Endocrine/Metabolic	Non-HDL cholesterol	mmol/L	Difference of already defined variables	N/a	N/a
Endocrine/Metabolic	Oestradiol	pmol/L	Measured by two step competitive analysis on a Beckman Coulter Unicel Dxl 800 (serum)	N/a	N/a
Endocrine/Metabolic	Oestradiol, Females	pmol/L	Measured by two step competitive analysis on a Beckman Coulter Unicel Dxl 800 (serum)	Males	N/a
Endocrine/Metabolic	Oestradiol, Males	pmol/L	Measured by two step competitive analysis on a Beckman Coulter Unicel Dxl 800 (serum)	Females	N/a
Endocrine/Metabolic	Phosphate	mmol/L	Measured by phophomolybdate complex analysis on a Beckman Coulter AU5800 (serum)	N/a	N/a
Endocrine/Metabolic	Pulse pressure	mmHg	Seated blood pressure measured twice by Omron 705 IT electronic blood pressure monitor. Two measurements were taken moments apart. More information available here: biobank.ctsu.ox.ac.uk/crystal/crystal/docs/Bloodpressure.pdf	Participants with 0 or 1 systolic or diastolic blood pressure measurement	Calculated as mean systolic blood pressure-mean diastolic blood pressure using medication-adjusted values
Endocrine/Metabolic	Random glucose	mmol/L	Measured by hexokinase analysis on a Beckman Coulter AU5800 (serum)	Participants with diabetes or random glucose >11.1 mmol/L.	N/a
Endocrine/Metabolic	Rheumatoid factor	IU/ml	Measured by immunoturbidimetric analysis on a Beckman Coulter AU5800 (serum)	N/a	N/a
Endocrine/Metabolic	Sex hormone binding globulin (female)	nmol/L	Measured by two step sandwich immunoassay analysis on a Beckman Coulter Unicel Dxl 800 (serum)	Females	N/a
Endocrine/Metabolic	Sex hormone binding globulin (male)	nmol/L	Measured by two step sandwich immunoassay analysis on a Beckman Coulter Unicel Dxl 800 (serum)	Males	N/a
Endocrine/Metabolic	Systolic blood pressure	mmHg	Seated blood pressure measured twice by Omron 705 IT electronic blood pressure monitor. Two measurements were taken moments apart. More information available here: biobank.ctsu.ox.ac.uk/crystal/crystal/docs/Bloodpressure.pdf	Participants with 0 or 1 systolic blood pressure measurement	Mean systolic blood pressure calculated among participants with two measurements. After mean systolic blood pressure was calculated, we adjusted for medication by adding 15 mmHg for individuals taking blood pressure lowering medicationcaptured in meedicatio inventory (antihypertensives, diuretics, beta blocking agents, calcium channel blockers, and agents acting on the renin-angiotensin system.
Endocrine/Metabolic	Total bilirubin	umol/L	Measured by photometric colour analysis on a Beckman Coulter AU5800 (serum)	N/a	N/a
Endocrine/Metabolic	Total protein	g/L	Measured by biuret analysis on a Beckman Coulter AU5800 (serum)	N/a	N/a
Endocrine/Metabolic	Triglycerides	mmol/L	Measured by GPO-POD analysis on a Beckman Coulter AU5800 (serum)	N/a	Among participants reporting statin use, a correction of +1.0212 mmol/L was applied
Endocrine/Metabolic	Triglycerides/HDL-C		Ratio of already defined variables.	See definitions for variables used to calculate ratio	N/a
Endocrine/Metabolic	Type 2 diabetes		Participants self-reporting diabetes with an age of onset >= 30 or participants self-reporting use of drugs used in diabetes	Missing self-reported diabetes or age of diabetes onset.	N/a
Endocrine/Metabolic	Urate	umol/L	Measured by uricase PAP analysis on a Beckman Coulter AU5800 (plasma)	N/a	N/a
Endocrine/Metabolic	Urea	mmol/L	Measured by GLDH, kinetic analysis on a Beckman Coulter AU5800 (serum)	N/a	N/a
Endocrine/Metabolic	Vitamin D	nmol/L	Measured by CLIA analysis on a DiaSorin Ltd. LIASON XL (plasma)	N/a	N/a
Genitourinary	Albuminuria		Participants with a urinary albumin-to-creatinine ratio > 3 mg/mol classified as having albuminuria.	N/a	N/a
Genitourinary	Chronic kidney disease		Calculated from estimated glomerular filtration rate (PMID: PMID: 34554658) using a threshold of 60.	Missing information to calculate estimated glomerular filtration rate.	N/a
Genitourinary	Estimated glomerular filtration rate (creatinine and cystatin C)	mL/min/1.73 m2	Estimated using cystatin C, creatinine, and the equation presented here: PMID: 34554658	eGFR was winsorized at 15 and 200 ml min?1 per 1.73 m2. https://www.ncbi.nlm.nih.gov/pmc/articles/PMC6698888/	N/a
Genitourinary	Urinary albumin-to-creatine ratio	mg/mmol	Ratio of already defined variables.	N/a	N/a
Genitourinary	Urinary potassium-to-creatinine ratio		Ratio of already defined variables.	N/a	N/a
Genitourinary	Urinary sodium to creatinine ratio		Ratio of already defined variables.	N/a	N/a
Genitourinary	Urinary sodium-to-potassium ratio		Ratio of already defined variables.	N/a	N/a
Genitourinary	Urine albumin	mg/L	Measured by immunoturbidimetric analysis on a Beckman Coulter AU5400.	N/a	If measure was <6.7, a value of 3.35 was assigned.
Genitourinary	Urine creatinine	mmol/L	Measured by enzymatic analysis on a Beckman Coulter AU5400	N/a	If measure outside lower range (88), creatine of 44 micromol/L assigned. Converted from micromol/L to mmol/L.
Genitourinary	Urine potassium	mmol/L	Measured by ISE (ion selective electrode) analysis on a Beckman Coulter AU5400.	N/a	If measure <2 or >200, a value of 1 or 200 was assigned, respectively.
Genitourinary	Urine sodium	mmol/L	Measured by ISE (ion selective electrode) analysis using Beckman Coulter AU5400.	N/a	If measure <10 or >400, a measure of 5 or 400 was assigned, respectively
Hematopoietic	Basophil %	%	Beckman Coulter LH750 instruments using samples collected in 4 ml EDTA vacutainers. Samples typically analyzed within 24 hours of blood draw. More information available here: http://biobank.ctsu.ox.ac.uk/crystal/crystal/docs/haematology.pdf http://biobank.ctsu.ox.ac.uk/crystal/crystal/docs/haematology.pdf	Participants who had a medical history containing a record of myelofibrosis, lymphoma, leukemia, malignant lymphoma, multiple myeloma, multiple myelofibrosis or myelodysplasia, chronic lymphocytic leukemia, chronic myeloid leukemia, acute myeloid leukemia, polycythemia vera, polycythemia, a myeloproliferative disorder, essential thrombocytosis, a hematological cancer histology report, an unspecif…	N/a
Hematopoietic	Basophil count	10^9 cells/liter	Beckman Coulter LH750 instruments using samples collected in 4 ml EDTA vacutainers. Samples typically analyzed within 24 hours of blood draw. More information available here: http://biobank.ctsu.ox.ac.uk/crystal/crystal/docs/haematology.pdf http://biobank.ctsu.ox.ac.uk/crystal/crystal/docs/haematology.pdf	Participants who had a medical history containing a record of myelofibrosis, lymphoma, leukemia, malignant lymphoma, multiple myeloma, multiple myelofibrosis or myelodysplasia, chronic lymphocytic leukemia, chronic myeloid leukemia, acute myeloid leukemia, polycythemia vera, polycythemia, a myeloproliferative disorder, essential thrombocytosis, a hematological cancer histology report, an unspecif…	N/a
Hematopoietic	Eosinophil %	%	Beckman Coulter LH750 instruments using samples collected in 4 ml EDTA vacutainers. Samples typically analyzed within 24 hours of blood draw. More information available here: http://biobank.ctsu.ox.ac.uk/crystal/crystal/docs/haematology.pdf http://biobank.ctsu.ox.ac.uk/crystal/crystal/docs/haematology.pdf	Participants who had a medical history containing a record of myelofibrosis, lymphoma, leukemia, malignant lymphoma, multiple myeloma, multiple myelofibrosis or myelodysplasia, chronic lymphocytic leukemia, chronic myeloid leukemia, acute myeloid leukemia, polycythemia vera, polycythemia, a myeloproliferative disorder, essential thrombocytosis, a hematological cancer histology report, an unspecif…	N/a
Hematopoietic	Eosinophil count	10^9 cells/liter	Beckman Coulter LH750 instruments using samples collected in 4 ml EDTA vacutainers. Samples typically analyzed within 24 hours of blood draw. More information available here: http://biobank.ctsu.ox.ac.uk/crystal/crystal/docs/haematology.pdf http://biobank.ctsu.ox.ac.uk/crystal/crystal/docs/haematology.pdf	Participants who had a medical history containing a record of myelofibrosis, lymphoma, leukemia, malignant lymphoma, multiple myeloma, multiple myelofibrosis or myelodysplasia, chronic lymphocytic leukemia, chronic myeloid leukemia, acute myeloid leukemia, polycythemia vera, polycythemia, a myeloproliferative disorder, essential thrombocytosis, a hematological cancer histology report, an unspecif…	N/a
Hematopoietic	Hematocrit %	%	Beckman Coulter LH750 instruments using samples collected in 4 ml EDTA vacutainers. Samples typically analyzed within 24 hours of blood draw. More information available here: http://biobank.ctsu.ox.ac.uk/crystal/crystal/docs/haematology.pdf http://biobank.ctsu.ox.ac.uk/crystal/crystal/docs/haematology.pdf	Participants who had a medical history containing a record of myelofibrosis, lymphoma, leukemia, malignant lymphoma, multiple myeloma, multiple myelofibrosis or myelodysplasia, chronic lymphocytic leukemia, chronic myeloid leukemia, acute myeloid leukemia, polycythemia vera, polycythemia, a myeloproliferative disorder, essential thrombocytosis, a hematological cancer histology report, an unspecif…	N/a
Hematopoietic	Hemoglobin concentration	g/dl	Beckman Coulter LH750 instruments using samples collected in 4 ml EDTA vacutainers. Samples typically analyzed within 24 hours of blood draw. More information available here: http://biobank.ctsu.ox.ac.uk/crystal/crystal/docs/haematology.pdf http://biobank.ctsu.ox.ac.uk/crystal/crystal/docs/haematology.pdf	Participants who had a medical history containing a record of myelofibrosis, lymphoma, leukemia, malignant lymphoma, multiple myeloma, multiple myelofibrosis or myelodysplasia, chronic lymphocytic leukemia, chronic myeloid leukemia, acute myeloid leukemia, polycythemia vera, polycythemia, a myeloproliferative disorder, essential thrombocytosis, a hematological cancer histology report, an unspecif…	N/a
Hematopoietic	High light scatter reticulocyte %	%	Beckman Coulter LH750 instruments using samples collected in 4 ml EDTA vacutainers. Samples typically analyzed within 24 hours of blood draw. More information available here: http://biobank.ctsu.ox.ac.uk/crystal/crystal/docs/haematology.pdf http://biobank.ctsu.ox.ac.uk/crystal/crystal/docs/haematology.pdf	Participants who had a medical history containing a record of myelofibrosis, lymphoma, leukemia, malignant lymphoma, multiple myeloma, multiple myelofibrosis or myelodysplasia, chronic lymphocytic leukemia, chronic myeloid leukemia, acute myeloid leukemia, polycythemia vera, polycythemia, a myeloproliferative disorder, essential thrombocytosis, a hematological cancer histology report, an unspecif…	N/a
Hematopoietic	High light scatter reticulocyte count	10^12 cells/Liter	Beckman Coulter LH750 instruments using samples collected in 4 ml EDTA vacutainers. Samples typically analyzed within 24 hours of blood draw. More information available here: http://biobank.ctsu.ox.ac.uk/crystal/crystal/docs/haematology.pdf http://biobank.ctsu.ox.ac.uk/crystal/crystal/docs/haematology.pdf	Participants who had a medical history containing a record of myelofibrosis, lymphoma, leukemia, malignant lymphoma, multiple myeloma, multiple myelofibrosis or myelodysplasia, chronic lymphocytic leukemia, chronic myeloid leukemia, acute myeloid leukemia, polycythemia vera, polycythemia, a myeloproliferative disorder, essential thrombocytosis, a hematological cancer histology report, an unspecif…	N/a
Hematopoietic	Immature reticulocyte fraction	Ratio	Beckman Coulter LH750 instruments using samples collected in 4 ml EDTA vacutainers. Samples typically analyzed within 24 hours of blood draw. More information available here: http://biobank.ctsu.ox.ac.uk/crystal/crystal/docs/haematology.pdf http://biobank.ctsu.ox.ac.uk/crystal/crystal/docs/haematology.pdf	Participants who had a medical history containing a record of myelofibrosis, lymphoma, leukemia, malignant lymphoma, multiple myeloma, multiple myelofibrosis or myelodysplasia, chronic lymphocytic leukemia, chronic myeloid leukemia, acute myeloid leukemia, polycythemia vera, polycythemia, a myeloproliferative disorder, essential thrombocytosis, a hematological cancer histology report, an unspecif…	N/a
Hematopoietic	Lymphoctye %	%	Beckman Coulter LH750 instruments using samples collected in 4 ml EDTA vacutainers. Samples typically analyzed within 24 hours of blood draw. More information available here: http://biobank.ctsu.ox.ac.uk/crystal/crystal/docs/haematology.pdf http://biobank.ctsu.ox.ac.uk/crystal/crystal/docs/haematology.pdf	Participants who had a medical history containing a record of myelofibrosis, lymphoma, leukemia, malignant lymphoma, multiple myeloma, multiple myelofibrosis or myelodysplasia, chronic lymphocytic leukemia, chronic myeloid leukemia, acute myeloid leukemia, polycythemia vera, polycythemia, a myeloproliferative disorder, essential thrombocytosis, a hematological cancer histology report, an unspecif…	N/a
Hematopoietic	Lymphoctye count	10^9 cells/liter	Beckman Coulter LH750 instruments using samples collected in 4 ml EDTA vacutainers. Samples typically analyzed within 24 hours of blood draw. More information available here: http://biobank.ctsu.ox.ac.uk/crystal/crystal/docs/haematology.pdf http://biobank.ctsu.ox.ac.uk/crystal/crystal/docs/haematology.pdf	Participants who had a medical history containing a record of myelofibrosis, lymphoma, leukemia, malignant lymphoma, multiple myeloma, multiple myelofibrosis or myelodysplasia, chronic lymphocytic leukemia, chronic myeloid leukemia, acute myeloid leukemia, polycythemia vera, polycythemia, a myeloproliferative disorder, essential thrombocytosis, a hematological cancer histology report, an unspecif…	N/a
Hematopoietic	Mean corpuscular hemoglobin	pg	Beckman Coulter LH750 instruments using samples collected in 4 ml EDTA vacutainers. Samples typically analyzed within 24 hours of blood draw. More information available here: http://biobank.ctsu.ox.ac.uk/crystal/crystal/docs/haematology.pdf http://biobank.ctsu.ox.ac.uk/crystal/crystal/docs/haematology.pdf	Participants who had a medical history containing a record of myelofibrosis, lymphoma, leukemia, malignant lymphoma, multiple myeloma, multiple myelofibrosis or myelodysplasia, chronic lymphocytic leukemia, chronic myeloid leukemia, acute myeloid leukemia, polycythemia vera, polycythemia, a myeloproliferative disorder, essential thrombocytosis, a hematological cancer histology report, an unspecif…	N/a
Hematopoietic	Mean corpuscular hemoglobin concentration	g/dl	Beckman Coulter LH750 instruments using samples collected in 4 ml EDTA vacutainers. Samples typically analyzed within 24 hours of blood draw. More information available here: http://biobank.ctsu.ox.ac.uk/crystal/crystal/docs/haematology.pdf http://biobank.ctsu.ox.ac.uk/crystal/crystal/docs/haematology.pdf	Participants who had a medical history containing a record of myelofibrosis, lymphoma, leukemia, malignant lymphoma, multiple myeloma, multiple myelofibrosis or myelodysplasia, chronic lymphocytic leukemia, chronic myeloid leukemia, acute myeloid leukemia, polycythemia vera, polycythemia, a myeloproliferative disorder, essential thrombocytosis, a hematological cancer histology report, an unspecif…	N/a
Hematopoietic	Mean corpuscular volume	Femtoliters	Beckman Coulter LH750 instruments using samples collected in 4 ml EDTA vacutainers. Samples typically analyzed within 24 hours of blood draw. More information available here: http://biobank.ctsu.ox.ac.uk/crystal/crystal/docs/haematology.pdf http://biobank.ctsu.ox.ac.uk/crystal/crystal/docs/haematology.pdf	Participants who had a medical history containing a record of myelofibrosis, lymphoma, leukemia, malignant lymphoma, multiple myeloma, multiple myelofibrosis or myelodysplasia, chronic lymphocytic leukemia, chronic myeloid leukemia, acute myeloid leukemia, polycythemia vera, polycythemia, a myeloproliferative disorder, essential thrombocytosis, a hematological cancer histology report, an unspecif…	N/a
Hematopoietic	Mean platelet volume	Femtoliters	Beckman Coulter LH750 instruments using samples collected in 4 ml EDTA vacutainers. Samples typically analyzed within 24 hours of blood draw. More information available here: http://biobank.ctsu.ox.ac.uk/crystal/crystal/docs/haematology.pdf http://biobank.ctsu.ox.ac.uk/crystal/crystal/docs/haematology.pdf	Participants who had a medical history containing a record of myelofibrosis, lymphoma, leukemia, malignant lymphoma, multiple myeloma, multiple myelofibrosis or myelodysplasia, chronic lymphocytic leukemia, chronic myeloid leukemia, acute myeloid leukemia, polycythemia vera, polycythemia, a myeloproliferative disorder, essential thrombocytosis, a hematological cancer histology report, an unspecif…	N/a
Hematopoietic	Mean reticulocyte volume	Femtoliters	Beckman Coulter LH750 instruments using samples collected in 4 ml EDTA vacutainers. Samples typically analyzed within 24 hours of blood draw. More information available here: http://biobank.ctsu.ox.ac.uk/crystal/crystal/docs/haematology.pdf http://biobank.ctsu.ox.ac.uk/crystal/crystal/docs/haematology.pdf	Participants who had a medical history containing a record of myelofibrosis, lymphoma, leukemia, malignant lymphoma, multiple myeloma, multiple myelofibrosis or myelodysplasia, chronic lymphocytic leukemia, chronic myeloid leukemia, acute myeloid leukemia, polycythemia vera, polycythemia, a myeloproliferative disorder, essential thrombocytosis, a hematological cancer histology report, an unspecif…	N/a
Hematopoietic	Mean sphered cell volume	Femtoliters	Beckman Coulter LH750 instruments using samples collected in 4 ml EDTA vacutainers. Samples typically analyzed within 24 hours of blood draw. More information available here: http://biobank.ctsu.ox.ac.uk/crystal/crystal/docs/haematology.pdf http://biobank.ctsu.ox.ac.uk/crystal/crystal/docs/haematology.pdf	Participants who had a medical history containing a record of myelofibrosis, lymphoma, leukemia, malignant lymphoma, multiple myeloma, multiple myelofibrosis or myelodysplasia, chronic lymphocytic leukemia, chronic myeloid leukemia, acute myeloid leukemia, polycythemia vera, polycythemia, a myeloproliferative disorder, essential thrombocytosis, a hematological cancer histology report, an unspecif…	N/a
Hematopoietic	Monocyte %	%	Beckman Coulter LH750 instruments using samples collected in 4 ml EDTA vacutainers. Samples typically analyzed within 24 hours of blood draw. More information available here: http://biobank.ctsu.ox.ac.uk/crystal/crystal/docs/haematology.pdf http://biobank.ctsu.ox.ac.uk/crystal/crystal/docs/haematology.pdf	Participants who had a medical history containing a record of myelofibrosis, lymphoma, leukemia, malignant lymphoma, multiple myeloma, multiple myelofibrosis or myelodysplasia, chronic lymphocytic leukemia, chronic myeloid leukemia, acute myeloid leukemia, polycythemia vera, polycythemia, a myeloproliferative disorder, essential thrombocytosis, a hematological cancer histology report, an unspecif…	N/a
Hematopoietic	Monocyte count	10^9 cells/liter	Beckman Coulter LH750 instruments using samples collected in 4 ml EDTA vacutainers. Samples typically analyzed within 24 hours of blood draw. More information available here: http://biobank.ctsu.ox.ac.uk/crystal/crystal/docs/haematology.pdf http://biobank.ctsu.ox.ac.uk/crystal/crystal/docs/haematology.pdf	Participants who had a medical history containing a record of myelofibrosis, lymphoma, leukemia, malignant lymphoma, multiple myeloma, multiple myelofibrosis or myelodysplasia, chronic lymphocytic leukemia, chronic myeloid leukemia, acute myeloid leukemia, polycythemia vera, polycythemia, a myeloproliferative disorder, essential thrombocytosis, a hematological cancer histology report, an unspecif…	N/a
Hematopoietic	Neutrophil %	%	Beckman Coulter LH750 instruments using samples collected in 4 ml EDTA vacutainers. Samples typically analyzed within 24 hours of blood draw. More information available here: http://biobank.ctsu.ox.ac.uk/crystal/crystal/docs/haematology.pdf http://biobank.ctsu.ox.ac.uk/crystal/crystal/docs/haematology.pdf	Participants who had a medical history containing a record of myelofibrosis, lymphoma, leukemia, malignant lymphoma, multiple myeloma, multiple myelofibrosis or myelodysplasia, chronic lymphocytic leukemia, chronic myeloid leukemia, acute myeloid leukemia, polycythemia vera, polycythemia, a myeloproliferative disorder, essential thrombocytosis, a hematological cancer histology report, an unspecif…	N/a
Hematopoietic	Neutrophil count	10^9 cells/liter	Beckman Coulter LH750 instruments using samples collected in 4 ml EDTA vacutainers. Samples typically analyzed within 24 hours of blood draw. More information available here: http://biobank.ctsu.ox.ac.uk/crystal/crystal/docs/haematology.pdf http://biobank.ctsu.ox.ac.uk/crystal/crystal/docs/haematology.pdf	Participants who had a medical history containing a record of myelofibrosis, lymphoma, leukemia, malignant lymphoma, multiple myeloma, multiple myelofibrosis or myelodysplasia, chronic lymphocytic leukemia, chronic myeloid leukemia, acute myeloid leukemia, polycythemia vera, polycythemia, a myeloproliferative disorder, essential thrombocytosis, a hematological cancer histology report, an unspecif…	N/a
Hematopoietic	Nucleated red blood cell %	10^9 cells/liter	Beckman Coulter LH750 instruments using samples collected in 4 ml EDTA vacutainers. Samples typically analyzed within 24 hours of blood draw. More information available here: http://biobank.ctsu.ox.ac.uk/crystal/crystal/docs/haematology.pdf http://biobank.ctsu.ox.ac.uk/crystal/crystal/docs/haematology.pdf	Participants who had a medical history containing a record of myelofibrosis, lymphoma, leukemia, malignant lymphoma, multiple myeloma, multiple myelofibrosis or myelodysplasia, chronic lymphocytic leukemia, chronic myeloid leukemia, acute myeloid leukemia, polycythemia vera, polycythemia, a myeloproliferative disorder, essential thrombocytosis, a hematological cancer histology report, an unspecif…	N/a
Hematopoietic	Nucleated red blood cell count	%	Beckman Coulter LH750 instruments using samples collected in 4 ml EDTA vacutainers. Samples typically analyzed within 24 hours of blood draw. More information available here: http://biobank.ctsu.ox.ac.uk/crystal/crystal/docs/haematology.pdf http://biobank.ctsu.ox.ac.uk/crystal/crystal/docs/haematology.pdf	Participants who had a medical history containing a record of myelofibrosis, lymphoma, leukemia, malignant lymphoma, multiple myeloma, multiple myelofibrosis or myelodysplasia, chronic lymphocytic leukemia, chronic myeloid leukemia, acute myeloid leukemia, polycythemia vera, polycythemia, a myeloproliferative disorder, essential thrombocytosis, a hematological cancer histology report, an unspecif…	N/a
Hematopoietic	Platelet count	10^9 cells/liter	Beckman Coulter LH750 instruments using samples collected in 4 ml EDTA vacutainers. Samples typically analyzed within 24 hours of blood draw. More information available here: http://biobank.ctsu.ox.ac.uk/crystal/crystal/docs/haematology.pdf http://biobank.ctsu.ox.ac.uk/crystal/crystal/docs/haematology.pdf	Participants who had a medical history containing a record of myelofibrosis, lymphoma, leukemia, malignant lymphoma, multiple myeloma, multiple myelofibrosis or myelodysplasia, chronic lymphocytic leukemia, chronic myeloid leukemia, acute myeloid leukemia, polycythemia vera, polycythemia, a myeloproliferative disorder, essential thrombocytosis, a hematological cancer histology report, an unspecif…	N/a
Hematopoietic	Platelet crit	%	Beckman Coulter LH750 instruments using samples collected in 4 ml EDTA vacutainers. Samples typically analyzed within 24 hours of blood draw. More information available here: http://biobank.ctsu.ox.ac.uk/crystal/crystal/docs/haematology.pdf http://biobank.ctsu.ox.ac.uk/crystal/crystal/docs/haematology.pdf	Participants who had a medical history containing a record of myelofibrosis, lymphoma, leukemia, malignant lymphoma, multiple myeloma, multiple myelofibrosis or myelodysplasia, chronic lymphocytic leukemia, chronic myeloid leukemia, acute myeloid leukemia, polycythemia vera, polycythemia, a myeloproliferative disorder, essential thrombocytosis, a hematological cancer histology report, an unspecif…	N/a
Hematopoietic	Platelet distribution width	%	Beckman Coulter LH750 instruments using samples collected in 4 ml EDTA vacutainers. Samples typically analyzed within 24 hours of blood draw. More information available here: http://biobank.ctsu.ox.ac.uk/crystal/crystal/docs/haematology.pdf http://biobank.ctsu.ox.ac.uk/crystal/crystal/docs/haematology.pdf	Participants who had a medical history containing a record of myelofibrosis, lymphoma, leukemia, malignant lymphoma, multiple myeloma, multiple myelofibrosis or myelodysplasia, chronic lymphocytic leukemia, chronic myeloid leukemia, acute myeloid leukemia, polycythemia vera, polycythemia, a myeloproliferative disorder, essential thrombocytosis, a hematological cancer histology report, an unspecif…	N/a
Hematopoietic	Red blood cell count	10^12 cells/Liter	Beckman Coulter LH750 instruments using samples collected in 4 ml EDTA vacutainers. Samples typically analyzed within 24 hours of blood draw. More information available here: http://biobank.ctsu.ox.ac.uk/crystal/crystal/docs/haematology.pdf http://biobank.ctsu.ox.ac.uk/crystal/crystal/docs/haematology.pdf	Participants who had a medical history containing a record of myelofibrosis, lymphoma, leukemia, malignant lymphoma, multiple myeloma, multiple myelofibrosis or myelodysplasia, chronic lymphocytic leukemia, chronic myeloid leukemia, acute myeloid leukemia, polycythemia vera, polycythemia, a myeloproliferative disorder, essential thrombocytosis, a hematological cancer histology report, an unspecif…	N/a
Hematopoietic	Red blood cell distribution width	%	Beckman Coulter LH750 instruments using samples collected in 4 ml EDTA vacutainers. Samples typically analyzed within 24 hours of blood draw. More information available here: http://biobank.ctsu.ox.ac.uk/crystal/crystal/docs/haematology.pdf http://biobank.ctsu.ox.ac.uk/crystal/crystal/docs/haematology.pdf	Participants who had a medical history containing a record of myelofibrosis, lymphoma, leukemia, malignant lymphoma, multiple myeloma, multiple myelofibrosis or myelodysplasia, chronic lymphocytic leukemia, chronic myeloid leukemia, acute myeloid leukemia, polycythemia vera, polycythemia, a myeloproliferative disorder, essential thrombocytosis, a hematological cancer histology report, an unspecif…	N/a
Hematopoietic	Reticulocyte %	%	Beckman Coulter LH750 instruments using samples collected in 4 ml EDTA vacutainers. Samples typically analyzed within 24 hours of blood draw. More information available here: http://biobank.ctsu.ox.ac.uk/crystal/crystal/docs/haematology.pdf http://biobank.ctsu.ox.ac.uk/crystal/crystal/docs/haematology.pdf	Participants who had a medical history containing a record of myelofibrosis, lymphoma, leukemia, malignant lymphoma, multiple myeloma, multiple myelofibrosis or myelodysplasia, chronic lymphocytic leukemia, chronic myeloid leukemia, acute myeloid leukemia, polycythemia vera, polycythemia, a myeloproliferative disorder, essential thrombocytosis, a hematological cancer histology report, an unspecif…	N/a
Hematopoietic	Reticulocyte count	10^12 cells/Liter	Beckman Coulter LH750 instruments using samples collected in 4 ml EDTA vacutainers. Samples typically analyzed within 24 hours of blood draw. More information available here: http://biobank.ctsu.ox.ac.uk/crystal/crystal/docs/haematology.pdf http://biobank.ctsu.ox.ac.uk/crystal/crystal/docs/haematology.pdf	Participants who had a medical history containing a record of myelofibrosis, lymphoma, leukemia, malignant lymphoma, multiple myeloma, multiple myelofibrosis or myelodysplasia, chronic lymphocytic leukemia, chronic myeloid leukemia, acute myeloid leukemia, polycythemia vera, polycythemia, a myeloproliferative disorder, essential thrombocytosis, a hematological cancer histology report, an unspecif…	N/a
Hematopoietic	White blood cell count	10^9 cells/liter	Beckman Coulter LH750 instruments using samples collected in 4 ml EDTA vacutainers. Samples typically analyzed within 24 hours of blood draw. More information available here: http://biobank.ctsu.ox.ac.uk/crystal/crystal/docs/haematology.pdf http://biobank.ctsu.ox.ac.uk/crystal/crystal/docs/haematology.pdf	Participants who had a medical history containing a record of myelofibrosis, lymphoma, leukemia, malignant lymphoma, multiple myeloma, multiple myelofibrosis or myelodysplasia, chronic lymphocytic leukemia, chronic myeloid leukemia, acute myeloid leukemia, polycythemia vera, polycythemia, a myeloproliferative disorder, essential thrombocytosis, a hematological cancer histology report, an unspecif…	N/a
Medications	Adrenergics, inhalant medications		Self-reported regular medication and health supplements taken weekly, monthly, or thrice monthly were recorded and coded using the ATC Classification System. Twenty-three categories were selected for analysis. For more information see PMID: 31015401	N/a	N/a
Medications	Agents acting on the renin-angiotensin system		Self-reported regular medication and health supplements taken weekly, monthly, or thrice monthly were recorded and coded using the ATC Classification System. Twenty-three categories were selected for analysis. For more information see PMID: 31015418	N/a	N/a
Medications	Anilides medications		Self-reported regular medication and health supplements taken weekly, monthly, or thrice monthly were recorded and coded using the ATC Classification System. Twenty-three categories were selected for analysis. For more information see PMID: 31015402	N/a	N/a
Medications	Anti-inflammatory and antirheumatic products, non-steroids		Self-reported regular medication and health supplements taken weekly, monthly, or thrice monthly were recorded and coded using the ATC Classification System. Twenty-three categories were selected for analysis. For more information see PMID: 31015403	N/a	N/a
Medications	Antidepressant medications		Self-reported regular medication and health supplements taken weekly, monthly, or thrice monthly were recorded and coded using the ATC Classification System. Twenty-three categories were selected for analysis. For more information see PMID: 31015404	N/a	N/a
Medications	Antiglaucoma preparations and miotics		Self-reported regular medication and health supplements taken weekly, monthly, or thrice monthly were recorded and coded using the ATC Classification System. Twenty-three categories were selected for analysis. For more information see PMID: 31015405	N/a	N/a
Medications	Antihistamines for systemic use		Self-reported regular medication and health supplements taken weekly, monthly, or thrice monthly were recorded and coded using the ATC Classification System. Twenty-three categories were selected for analysis. For more information see PMID: 31015406	N/a	N/a
Medications	Antihypertensive medications		Self-reported regular medication and health supplements taken weekly, monthly, or thrice monthly were recorded and coded using the ATC Classification System. Twenty-three categories were selected for analysis. For more information see PMID: 31015407	N/a	N/a
Medications	Antimigraine preparations		Self-reported regular medication and health supplements taken weekly, monthly, or thrice monthly were recorded and coded using the ATC Classification System. Twenty-three categories were selected for analysis. For more information see PMID: 31015408	N/a	N/a
Medications	Antithrombotic agents		Self-reported regular medication and health supplements taken weekly, monthly, or thrice monthly were recorded and coded using the ATC Classification System. Twenty-three categories were selected for analysis. For more information see PMID: 31015409	N/a	N/a
Medications	Beta blocking agents		Self-reported regular medication and health supplements taken weekly, monthly, or thrice monthly were recorded and coded using the ATC Classification System. Twenty-three categories were selected for analysis. For more information see PMID: 31015410	N/a	N/a
Medications	Calcium channel blockers		Self-reported regular medication and health supplements taken weekly, monthly, or thrice monthly were recorded and coded using the ATC Classification System. Twenty-three categories were selected for analysis. For more information see PMID: 31015412	N/a	N/a
Medications	Diuretic medications		Self-reported regular medication and health supplements taken weekly, monthly, or thrice monthly were recorded and coded using the ATC Classification System. Twenty-three categories were selected for analysis. For more information see PMID: 31015414	N/a	N/a
Medications	Drugs affecting bone structure and mineralization		Self-reported regular medication and health supplements taken weekly, monthly, or thrice monthly were recorded and coded using the ATC Classification System. Twenty-three categories were selected for analysis. For more information see PMID: 31015411	N/a	N/a
Medications	Drugs for peptic ulcer and gastro-esophageal reflux disease		Self-reported regular medication and health supplements taken weekly, monthly, or thrice monthly were recorded and coded using the ATC Classification System. Twenty-three categories were selected for analysis. For more information see PMID: 31015422	N/a	N/a
Medications	Drugs used in diabetes		Self-reported regular medication and health supplements taken weekly, monthly, or thrice monthly were recorded and coded using the ATC Classification System. Twenty-three categories were selected for analysis. For more information see PMID: 31015413	N/a	N/a
Medications	Glucocorticoid medications		Self-reported regular medication and health supplements taken weekly, monthly, or thrice monthly were recorded and coded using the ATC Classification System. Twenty-three categories were selected for analysis. For more information see PMID: 31015415	N/a	N/a
Medications	HMG CoA reductase inhibitors		Self-reported regular medication and health supplements taken weekly, monthly, or thrice monthly were recorded and coded using the ATC Classification System. Twenty-three categories were selected for analysis. For more information see PMID: 31015420	N/a	N/a
Medications	Immunosuppressant medications		Self-reported regular medication and health supplements taken weekly, monthly, or thrice monthly were recorded and coded using the ATC Classification System. Twenty-three categories were selected for analysis. For more information see PMID: 31015416	N/a	N/a
Medications	Opiod medications		Self-reported regular medication and health supplements taken weekly, monthly, or thrice monthly were recorded and coded using the ATC Classification System. Twenty-three categories were selected for analysis. For more information see PMID: 31015417	N/a	N/a
Medications	Salicylic acid and derivatives		Self-reported regular medication and health supplements taken weekly, monthly, or thrice monthly were recorded and coded using the ATC Classification System. Twenty-three categories were selected for analysis. For more information see PMID: 31015419	N/a	N/a
Medications	Thyroid preparations		Self-reported regular medication and health supplements taken weekly, monthly, or thrice monthly were recorded and coded using the ATC Classification System. Twenty-three categories were selected for analysis. For more information see PMID: 31015421	N/a	N/a
Medications	Vasodilators used in cardiac diseases		Self-reported regular medication and health supplements taken weekly, monthly, or thrice monthly were recorded and coded using the ATC Classification System. Twenty-three categories were selected for analysis. For more information see PMID: 31015422	N/a	N/a
Mental And Behavioral Disorders	Addicted to Medication		Addictions reported within the on-line mental health questionnaire.	N/a	N/a
Mental And Behavioral Disorders	Addiction behavior		Addictions reported within the on-line mental health questionnaire.	N/a	N/a
Mental And Behavioral Disorders	Alcohol addiction		Addictions reported within the on-line mental health questionnaire.	N/a	N/a
Mental And Behavioral Disorders	Anxiety		Excessive worrying about a number of issues, occurring most days for six months and difficult to control, with three or more somatic symptoms and functional impairment. (Have all 6 anxiety criteria, Derived variable from questionnaire data (PMID: 31530304)	If data was missing or prefer not to answer for extreme irritability, period mania, restless during anxiety, onedge during anxiety, tired from anxiety, difficulty concentratinf from anxiety, trouble sleeping from anxiety, tense muscles from anxiety, longest worry from anxiety, worry more than month, then coded as missing.	N/a
Mental And Behavioral Disorders	Anxiety Criteria 1		Individuals who are worried more than 6 months and worried most days; Derived variable from questionnaire data (PMID: 31530304)	See anxiety exclusion criteria	N/a
Mental And Behavioral Disorders	Anxiety Criteria 2		Do you worry more than others or stronger than others;Derived variable from questionnaire data (PMID: 31530304)	See anxiety exclusion criteria	N/a
Mental And Behavioral Disorders	Anxiety Criteria 3		Do you worry about more than one thing or worry about different things than other indivuduals; Derived variable from questionnaire data (PMID: 31530304)	See anxiety exclusion criteria	N/a
Mental And Behavioral Disorders	Anxiety Criteria 4		Difficulty to stop worrying or couldn't put it out of mind;Derived variable from questionnaire data (PMID: 31530304)	See anxiety exclusion criteria	N/a
Mental And Behavioral Disorders	Anxiety Criteria 5		Normal roles are interferred with some or a lot due to anxiety; Derived variable from questionnaire data (PMID: 31530304)	See anxiety exclusion criteria	N/a
Mental And Behavioral Disorders	Anxiety Criteria 6		3 or more of the following: restless, on edge, easily tired, difficulty concentrating, more irritable than usual, having tense, sore or aching muscles, trouble sleeping; Derived variable from questionnaire data (PMID: 31530304)	See anxiety exclusion criteria	N/a
Mental And Behavioral Disorders	Bipolar Affective Disorder Criteria 1		Period mania or extreme irritability; Derived variable from questionnaire data (PMID: 31530304)	If missing or prefer not to answer for extreme irritability, period mania then missing	N/a
Mental And Behavioral Disorders	Bipolar Affective Disorder Criteria 3		If mania lasted more than 1 week and symptoms caused problems; Derived variable from questionnaire data (PMID: 31530304)	If missing or prefer not to answer for extreme irritability, period mania then missing	N/a
Mental And Behavioral Disorders	Bipolar Affective Disorder Manifestation Criteria Score		Number of the following period mania, talkative, restless, racing, sleep less, creative, distracted, confident and active; Derived variable from questionnaire data (PMID: 31530304)	N/a	N/a
Mental And Behavioral Disorders	Current vs. ever smoking		Classified using variable 20116 (smoking status), which summarizes the participant's current/past smoking status	Participants reporting never smoking	N/a
Mental And Behavioral Disorders	Current vs. never smoking		Classified using variable 20116 (smoking status), which summarizes the participant's current/past smoking status	Participants reporting past smoking	N/a
Mental And Behavioral Disorders	Current vs. non-current alcohol drinking		Derived from variable (20117) querying alcohol drinker status.	Participant reporting never consuming alcohol	N/a
Mental And Behavioral Disorders	Depression		At least one core symptom of depression, most or all of the day on most or all days for a two week period, with at least five depressive symptoms that represent a change from usual occurring over the same time-scale, with some or a lot of impairment; Derived variable from questionnaire data (PMID: 31530304)	Individuals with missing/prefer not to answer for prolonged sadness, prolonged loss of interest, weight change during worst depression, sleep change, difficulty concentration, fraction of the days during worst depression, frequency of depressed days, thoughts of death during worth depression, tired during worst depression, and felt worthless during worst depression were coded as missing
Mental And Behavioral Disorders	Depression Criteria 1		Prolonged Sadness or Prolonged loss of interest; Derived variable from questionnaire data (PMID: 31530304)	See depression exclusion criteria	N/a
Mental And Behavioral Disorders	Depression Criteria 2		This occurred Most of the day or all day long AND felt this way almost every day or everday AND impaired daily activityies somewhat or a lot; Derived variable from questionnaire data (PMID: 31530304)	See depression exclusion criteria	N/a
Mental And Behavioral Disorders	Depression Criteria 3		5 or more of these symptoms: persistant sadness, loss of interest, tired or low energy, gain or loss of weight, sleep change, trouble concentrating, feeling worthless and thinking about death; Derived variable from questionnaire data (PMID: 31530304)	See depression exclusion criteria	N/a
Mental and behavioral disorders	Depression score		Derived variable from questionnaire data (PMID: 31530304)	N/a	N/a
Mental And Behavioral Disorders	Ever vs. never drinking alcohol		Derived from variable (20117) querying alcohol drinker status.	N/a	N/a
Mental And Behavioral Disorders	Ever vs. never smoking		Classified using variable 20116 (smoking status), which summarizes the participant's current/past smoking status	N/a	N/a
Mental And Behavioral Disorders	Mean packs of cigarettes smoked/day		Number of cigarettes currently smoked daily divided by 20.	N/a	N/a
Mental And Behavioral Disorders	Ongoing Alcohol Addiction		If answer yes to alcohol addiction, then asked if this addiction is ongoing. Addictions reported within the on-line mental health questionnaire.	N/a	N/a
Mental And Behavioral Disorders	Ongoing Behavioral or Misc Addiction		if answered yes to behavioral or misc addiction, then asked if addiction is ongoing. Addictions reported within the on-line mental health questionnaire.	N/a	N/a
Mental And Behavioral Disorders	Pack-years of smoking		Per the UK Biobank website: Pack years calculated for individuals who have ever smoked according to data field Ever smoking status=1, using appropriate data: Current cigarette (either manufactured or hand rolled) smokers who smoke most days (smoking data fields used: Field 3436 and Field 6183). Past cigarette (either manufactured or hand rolled) smokers who smoked most days (smoking data fields u…		N/a
Mental And Behavioral Disorders	Years smoked cigarettes		Difference between age stopped smoking and age started smoking -0.5, per UK Biobank definition.	N/a	N/a
Musculoskeletal	Body fat %	%	Impedence measured by Tanita BC418MA body composition analyser	BMI <=14 kg/m2 or BMI >=36 kg/m2	N/a
Musculoskeletal	Body mass index	kg/m2	Constructed from measured height and weight .	N/a	N/a
Musculoskeletal	Body surface area	m2	This body surface area of the participant is estimated using the formula: BSA = 0.20247 * (weight^0.425) * (height^0.725)	N/a	N/a
Musculoskeletal	Hand grip strength	kg	Measured using a Jamar J00105 hydraulic hand dynamometer; both hands measured	Participants missing hand grip strength or handedness.	Measured for the dominant hand. For participants self-reporting equal use of both hands, the right hand was used.
Musculoskeletal	Hand preference		ACE touchscreen question "Are you right or left handed?"	N/a	N/a
Musculoskeletal	Heel bone mineral density T-score	SD	Measured using Quantitative Ultrasound Index through the calcaneus using automated or manual entry. Early measurements only included one heel, which was expanded to both heels mid-way through the study. The T score is based on a person's bone density compared with what is normally expected in someone of the same sex.	N/a	N/a
Musculoskeletal	Height	cm	Standing height measured using a Seca 202 device	N/a	N/a
Musculoskeletal	Hip circumference	cm	Seca 200 device measuring the widest part of their hips	N/a	N/a
Musculoskeletal	Impedance of whole body	ohms	Impedence measured by Tanita BC418MA body composition analyser	BMI <=14 kg/m2 or BMI >=36 kg/m2	N/a
Musculoskeletal	Osteoporosis		Measured using heel bone mineral density t-score. If bone T score >=2.5, then participant classified as having osteoporosis.	N/a	N/a
Musculoskeletal	Waist circumference	cm	Seca 200 device. The waist wa identified the smallest part of the trunk (i.e. natural indent). If it was not possible to locate the natural indent of the trunk, the umbilicus (“belly button”) was identified and the circumference measured.	N/a	N/a
Musculoskeletal	Waist/Hip ratio	Ratio	Derived from waist and hip	N/a	N/a
Musculoskeletal	Weight	kg	Measured using variety of means	N/a	N/a
Musculoskeletal	Whole body fat mass	kg	Impedence measured by Tanita BC418MA body composition analyser	BMI <=14 kg/m2 or BMI >=36 kg/m2	N/a
Musculoskeletal	Whole body fat-free mass	kg	Impedence measured by Tanita BC418MA body composition analyser	BMI <=14 kg/m2 or BMI >=36 kg/m2	N/a
Musculoskeletal	Whole body water mass	kg	Impedence measured by Tanita BC418MA body composition analyser	BMI <=14 kg/m2 or BMI >=36 kg/m2	N/a
Neoplasms	Bladder cancer		Prevalent and incident cancer identified using ICD-9 and ICD-10 codes obtained from electronic health records, hospital episodes statistics, the National Cancer Registry, death certificate data, and self-reporting validated by nurse interview based on PMID: 34324486.	N/a	N/a
Neoplasms	Breast cancer		Prevalent and incident cancer identified using ICD-9 and ICD-10 codes obtained from electronic health records, hospital episodes statistics, the National Cancer Registry, death certificate data, and self-reporting validated by nurse interview based on PMID: 34324486.	N/a	N/a
Neoplasms	Cervical cancer		Prevalent and incident cancer identified using ICD-9 and ICD-10 codes obtained from electronic health records, hospital episodes statistics, the National Cancer Registry, death certificate data, and self-reporting validated by nurse interview based on PMID: 34324486.	N/a	N/a
Neoplasms	Colorectal cancer		Prevalent and incident cancer identified using ICD-9 and ICD-10 codes obtained from electronic health records, hospital episodes statistics, the National Cancer Registry, death certificate data, and self-reporting validated by nurse interview based on PMID: 34324486.	N/a	N/a
Neoplasms	Esophageal cancer		Prevalent and incident cancer identified using ICD-9 and ICD-10 codes obtained from electronic health records, hospital episodes statistics, the National Cancer Registry, death certificate data, and self-reporting validated by nurse interview based on PMID: 34324486.	N/a	N/a
Neoplasms	Head cancer		Prevalent and incident cancer identified using ICD-9 and ICD-10 codes obtained from electronic health records, hospital episodes statistics, the National Cancer Registry, death certificate data, and self-reporting validated by nurse interview based on PMID: 34324486.	N/a	N/a
Neoplasms	Kidney cancer		Prevalent and incident cancer identified using ICD-9 and ICD-10 codes obtained from electronic health records, hospital episodes statistics, the National Cancer Registry, death certificate data, and self-reporting validated by nurse interview based on PMID: 34324486.	N/a	N/a
Neoplasms	Leukemia cancer		Prevalent and incident cancer identified using ICD-9 and ICD-10 codes obtained from electronic health records, hospital episodes statistics, the National Cancer Registry, death certificate data, and self-reporting validated by nurse interview based on PMID: 34324486.	N/a	N/a
Neoplasms	Lung cancer		Prevalent and incident cancer identified using ICD-9 and ICD-10 codes obtained from electronic health records, hospital episodes statistics, the National Cancer Registry, death certificate data, and self-reporting validated by nurse interview based on PMID: 34324486.	N/a	N/a
Neoplasms	Melanoma cancer		Prevalent and incident cancer identified using ICD-9 and ICD-10 codes obtained from electronic health records, hospital episodes statistics, the National Cancer Registry, death certificate data, and self-reporting validated by nurse interview based on PMID: 34324486.	N/a	N/a
Neoplasms	Non Hodgkins Leukemia		Prevalent and incident cancer identified using ICD-9 and ICD-10 codes obtained from electronic health records, hospital episodes statistics, the National Cancer Registry, death certificate data, and self-reporting validated by nurse interview based on PMID: 34324486.	N/a	N/a
Neoplasms	Ovarian cancer		Prevalent and incident cancer identified using ICD-9 and ICD-10 codes obtained from electronic health records, hospital episodes statistics, the National Cancer Registry, death certificate data, and self-reporting validated by nurse interview based on PMID: 34324486.	N/a	N/a
Neoplasms	Pancreatic cancer		Prevalent and incident cancer identified using ICD-9 and ICD-10 codes obtained from electronic health records, hospital episodes statistics, the National Cancer Registry, death certificate data, and self-reporting validated by nurse interview based on PMID: 34324486.	N/a	N/a
Neoplasms	Prostate cancer		Prevalent and incident cancer identified using ICD-9 and ICD-10 codes obtained from electronic health records, hospital episodes statistics, the National Cancer Registry, death certificate data, and self-reporting validated by nurse interview based on PMID: 34324486.	N/a	N/a
Neoplasms	Uterine cancer		Prevalent and incident cancer identified using ICD-9 and ICD-10 codes obtained from electronic health records, hospital episodes statistics, the National Cancer Registry, death certificate data, and self-reporting validated by nurse interview based on PMID: 34324486.	N/a	N/a
Neurological	Back Pain		ACE touchscreen question "Have you had back pains for more than 3 months?	If paintype was missing then pain is missing.	N/a
Neurological	Facial Pain		ACE touchscreen question "Have you had facial pains for more than 3 months?"	if missing or prefer not to answer then coded as missing	N/a
Neurological	Fluid intelligence	# correct	Simple unweighted sum of the number of correct answers given to the 13 logic/reasoning-type questions.	N/a	N/a
Neurological	General Pain		ACE touchscreen question "Have you had pains all over the body for more than 3 months?"	if missing or prefer not to answer then coded as missing	N/a
Neurological	Headache		ACE touchscreen question "Have you had headaches for more than 3 months?"	if missing or prefer not to answer then coded as missing	N/a
Neurological	Hip Pain		ACE touchscreen question "Have you had hip pains for more than 3 months?"	if missing or prefer not to answer then coded as missing	N/a
Neurological	Knee Pain		ACE touchscreen question "Have you had knee pains for more than 3 months?"	if missing or prefer not to answer then coded as missing	N/a
Neurological	Neck and Shoulder Pain		ACE touchscreen question "Have you had neck or shoulder pains for more than 3 months?"	if missing or prefer not to answer then coded as missing	N/a
Neurological	Numeric memory	Largest # correct	Participants were shown a two-digit number which they were asked to recall after a brief pause. This increased by one until the participant made an error, or they reached the maximum of twelve digits.	N/a	N/a
Neurological	Prospective memory		participants were asked to engage in a specific behaviour later in the assessment: ‘At the end of the games we will show you four coloured symbols and ask you to touch the blue square. However, to test your memory, we want you to actually touch the Orange Circle instead. Participants scored 0 or 1 depending on whether they completed the task on the first attempt or not.		N/a
Neurological	Reaction time	ms	Participants completed a timed test of symbol matching, similar to the common card game ‘Snap’ . Measure gives a crude measure of the raw processing+reaction speed of a participant.	N/a	N/a
Neurological	Stomach Pain		ACE touchscreen question "Have you had stomach or abdominal pains for more than 3 months?"	if missing or prefer not to answer then coded as missing	N/a
Neurological	Visual memory	Number incorrect	Participants were asked to memorize the positions of six card pairs, and then match them from memory while making as few errors as possible	N/a	N/a
Reproductive	Age at menarche	Age	Response in years to the question "How old were you when your periods started?"	Male participants	N/a
Reproductive	Age at menopause	Age	Response in years to the question "How old were you when your periods stopped?"	Male participants and females who indicated that their periods have not stopped as defined by their answers to field 2724	N/a
Reproductive	Age at first live birth	Age	Positive response in years to the question "How old were you when you had your FIRST child?"	Male participants, particpants who indicated that they had not given birth, and participants with ages that did not pass error checks (e.g., age <8 or >65 years)	N/a
Reproductive	Age at last live birth	Age	Positive response in years to the question "How old were you when you had your LAST child?"	Male participants, particpants who indicated that they had not given birth, and participants with ages that did not pass error checks (e.g., age <8 or >65 years)	N/a
Reproductive	Bilateral oophorectomy		ACE touchscreen question " Have you had BOTH ovaries removed?"	Male participants	N/a
Reproductive	Ever had hysterectomy		ACE touchscreen question "Have you had a hysterectomy (womb removed)?"	Male participants	N/a
Reproductive	Ever had stillbirth		ACE touchscreen question "Have you ever had any stillbirths, spontaneous miscarriages or terminations?"	Male participants	N/a
Reproductive	Maternal smoking		ACE touchscreen question "Did your mother smoke regularly around the time when you were born?"	Participants who indicated they were adopted, as defined by their answers to field 1767	N/a
Reproductive	Number of children fathered		ACE touchscreen question "How many children have you fathered?"	Female participants and particiapnts with numbers that did not pass error checks (e.g., <0, >200; if >15, participant asked to confirm)	N/a
Pulmonary	Asthma		Lung Health Questionnaire; "Has a doctor ever told you that you have had any of the conditions below?" option in drop down menu	N/a	N/a
Pulmonary	Bronchiectasis		Lung Health Questionnaire; "Has a doctor ever told you that you have had any of the conditions below?" option in drop down menu	N/a	N/a
Respiratory	Chronic bronchitis		Lung Health Questionnaire; "Has a doctor ever told you that you have had any of the conditions below?" option in drop down menu	N/a	N/a
Respiratory	Chronic obstructive pulmonary disease		Lung Health Questionnaire; "Has a doctor ever told you that you have had any of the conditions below?" option in drop down menu	N/a	N/a
Respiratory	Forced expiratory volume Z score	Z	Spirometry was performed using handheld pneumotachograph spirometers (Vitalograph Escort) with the best results of FEV1 and FVC recorded from three technically satisfactory blows. Method of Z score estimation reported in PMID: 28706094.	White, lifelong non-smokers, 40-69 years at baseline	N/a
Respiratory	Forced expiratory volume/forced vital capacity Z-score	Z	Calculated from FEV and FVC Z-scores	White, lifelong non-smokers, 40-69 years at baseline	N/a
Respiratory	Forced vital capacity Z-score	Z	Spirometry was performed using handheld pneumotachograph spirometers (Vitalograph Escort) with the best results of FEV1 and FVC recorded from three technically satisfactory blows. Method of Z score estimation reported in PMID: 28706094.	White, lifelong non-smokers, 40-69 years at baseline	N/a
Respiratory	Shortness of breath		Positive response to the ACE touchscreen question "Do you get short of breath walking with people of your own age on level ground?"	N/a	N/a
Sense Organs	Amblyopia		ACE touchscreen question restricted to participants who reported wearing glasses. Question was "why were you prescribed glasses/contacts?"	N/a	N/a
Sense Organs	Astigmatism		ACE touchscreen question restricted to participants who reported wearing glasses. Question was "why were you prescribed glasses/contacts?"	N/a	N/a
Sense Organs	Average mean spherical equivalent refractive error	diopters	Mean spherical equivalent refractive error, averaged between the fellow eyes. See doi:10.1001/jamaophthalmol.2015.3556 for more information.	Corneal graft surgery, laser eye surgery, cataract surgery, cataracts, or other serious eye condition	N/a
Sense Organs	Cataract		Positive response to the ACE touchscreen question "has a doctor told you that you have any of the following problems with your eyes?"	N/a	N/a
Sense Organs	Cataract surgery		If the participant stated they had eye surgery (Field 5181), they were asked if they had cataract surgery.	N/a	N/a
Sense Organs	Corneal hysteresis, left eye		Measure of viscuous damping in the cornea based on intraoccular pressure	Laser eye surgery, glaucoma eye surgery, glaucoma laser treatment, or self-reported diabetes related eye disease, macular degeneration, injury or trauma resulting in loss of vision, or other serious eye condition	N/a
Sense Organs	Corneal hysteresis, right eye		Measure of viscuous damping in the cornea based on intraoccular pressure	Laser eye surgery, glaucoma eye surgery, glaucoma laser treatment, or self-reported diabetes related eye disease, macular degeneration, injury or trauma resulting in loss of vision, or other serious eye condition	N/a
Sense Organs	Diabetic eye disease		Positive response to the ACE touchscreen question "has a doctor told you that you have any of the following problems with your eyes?"	N/a	N/a
Sense Organs	Eye surgery		Participant asked "Ever had eye surgery?"	N/a	N/a
Sense Organs	Glaucoma		Positive response to the ACE touchscreen question "has a doctor told you that you have any of the following problems with your eyes?"	N/a	N/a
Sense Organs	Hearing aid		Participant response to the ACE touchscreen question "Do you use a hearing aid most of the time?"	Participants preferring not to answer or missing data.	N/a
Sense Organs	Hypermetropia		ACE touchscreen question restricted to participants who reported wearing glasses. Question was "why were you prescribed glasses/contacts?"	N/a	N/a
Sense Organs	Laser eye surgery		If the participant stated they had eye surgery (Field 5181), they were asked if they had refractive laser eye surgery.	N/a	N/a
Sense Organs	Macular degeneration		Positive response to the ACE touchscreen question "has a doctor told you that you have any of the following problems with your eyes?"	N/a	N/a
Sense Organs	Mean intraoccular pressure, Goldmann-correlated	mmHg	Goldman-correlated intraocular pressure measured in both eyes using the Reichert Ocular Response Analyser.	Corneal graft surgery or laser eye surgery	N/a
Sense Organs	Mean intraoccular pressure, corneal-compensated	mmHg	Corneal-compensated intraocular pressure measured in both eyes using the Reichert Ocular Response Analyser.	Corneal graft surgery or laser eye surgery	N/a
Sense Organs	Myopia		ACE touchscreen question restricted to participants who reported wearing glasses. Question was "why were you prescribed glasses/contacts?"	N/a	N/a
Sense Organs	Presbyopia		ACE touchscreen question restricted to participants who reported wearing glasses. Question was "why were you prescribed glasses/contacts?"	N/a	N/a
Sense Organs	Speech-reception-threshold estimate (left)		The signal-to-noise ratio at which half of the presented speech can be understood correctly. This was estimated as the value of the last round of the signal-to-noise ratio measurement for participants who completed all 15 rounds of the test (left-ear)	N/a	N/a
Sense Organs	Speech-reception-threshold estimate (right)		The signal-to-noise ratio at which half of the presented speech can be understood correctly. This was estimated as the value of the last round of the signal-to-noise ratio measurement for participants who completed all 15 rounds of the test (right-ear)	N/a	N/a
Sense Organs	Tinnitus		If participants self-report tinnitus and describe it as the noises severely or moderately worry, annoy, or upset participant when at their worst.	Participants preferring not to answer question.	N/a
Sense Organs	Visual acuity, left eye		Visual acuity (left eye) is the most common clinical measurement of visual function and measures the smallest size letters that can be reliably identified at a specified distance. The UK Biobank system is based on a traditional LogMar chart specified distance.	N/a	N/a
Sense Organs	Visual acuity, right eye		Visual acuity (right eye) is the most common clinical measurement of visual function and measures the smallest size letters that can be reliably identified at a specified distance. The UK Biobank system is based on a traditional LogMar chart specified distance.	N/a	N/a

## Sheet: Supplementary Data 8
Supplementary Data 8. Description of inpatient phenotypes and phecodes constructed in a maximum of N=97,469 UK Biobank European ancestry participants.
icd10cm	icd10cm_str	phecode	phecode_str	Category
A00.9	Cholera, unspecified	8	Intestinal infection	infectious diseases
A06.3	Ameboma of intestine	8	Intestinal infection	infectious diseases
A01.1	Paratyphoid fever A	8	Intestinal infection	infectious diseases
A00.0	Classical cholera	8	Intestinal infection	infectious diseases
A07.3	Isosporiasis	8	Intestinal infection	infectious diseases
A07	Other protozoal intestinal diseases	8	Intestinal infection	infectious diseases
A09	Infectious gastroenteritis and colitis, unspecified	8	Intestinal infection	infectious diseases
A06.5	Amebic lung abscess	8	Intestinal infection	infectious diseases
A06.2	Amebic nondysenteric colitis	8	Intestinal infection	infectious diseases
A06.6	Amebic brain abscess	8	Intestinal infection	infectious diseases
A21.3	Gastrointestinal tularemia	8	Intestinal infection	infectious diseases
A07.4	Cyclosporiasis	8	Intestinal infection	infectious diseases
A00.1	Cholera due to Vibrio cholerae 01, biovar eltor	8	Intestinal infection	infectious diseases
A06	Amebiasis	8	Intestinal infection	infectious diseases
A06.82	Other amebic genitourinary infections	8	Intestinal infection	infectious diseases
A06.8	Amebic infection of other sites	8	Intestinal infection	infectious diseases
A07.9	Protozoal intestinal disease, unspecified	8	Intestinal infection	infectious diseases
A06.81	Amebic cystitis	8	Intestinal infection	infectious diseases
A06.9	Amebiasis, unspecified	8	Intestinal infection	infectious diseases
A06.7	Cutaneous amebiasis	8	Intestinal infection	infectious diseases
A06.89	Other amebic infections	8	Intestinal infection	infectious diseases
A01.4	Paratyphoid fever, unspecified	8	Intestinal infection	infectious diseases
A00	Cholera	8	Intestinal infection	infectious diseases
A01.3	Paratyphoid fever C	8	Intestinal infection	infectious diseases
A05.9	Bacterial foodborne intoxication, unspecified	8	Intestinal infection	infectious diseases
A06.0	Acute amebic dysentery	8	Intestinal infection	infectious diseases
A22.2	Gastrointestinal anthrax	8	Intestinal infection	infectious diseases
A01	Typhoid and paratyphoid fevers	8	Intestinal infection	infectious diseases
A01.2	Paratyphoid fever B	8	Intestinal infection	infectious diseases
A06.4	Amebic liver abscess	8	Intestinal infection	infectious diseases
A01.02	Typhoid myocarditis	8.5	Bacterial enteritis	infectious diseases
A03.0	Shigellosis due to Shigella dysenteriae	8.5	Bacterial enteritis	infectious diseases
A03.3	Shigellosis due to Shigella sonnei	8.5	Bacterial enteritis	infectious diseases
A05.4	Foodborne Bacillus cereus intoxication	8.5	Bacterial enteritis	infectious diseases
A02.0	Salmonella enteritis	8.5	Bacterial enteritis	infectious diseases
A01.05	Typhoid osteomyelitis	8.5	Bacterial enteritis	infectious diseases
A01.04	Typhoid arthritis	8.5	Bacterial enteritis	infectious diseases
A04.9	Bacterial intestinal infection, unspecified	8.5	Bacterial enteritis	infectious diseases
A03.2	Shigellosis due to Shigella boydii	8.5	Bacterial enteritis	infectious diseases
A02	Other salmonella infections	8.5	Bacterial enteritis	infectious diseases
A03.1	Shigellosis due to Shigella flexneri	8.5	Bacterial enteritis	infectious diseases
A02.29	Salmonella with other localized infection	8.5	Bacterial enteritis	infectious diseases
A05.8	Other specified bacterial foodborne intoxications	8.5	Bacterial enteritis	infectious diseases
A02.8	Other specified salmonella infections	8.5	Bacterial enteritis	infectious diseases
A04.6	Enteritis due to Yersinia enterocolitica	8.5	Bacterial enteritis	infectious diseases
A01.03	Typhoid pneumonia	8.5	Bacterial enteritis	infectious diseases
A05.1	Botulism food poisoning	8.5	Bacterial enteritis	infectious diseases
A01.01	Typhoid meningitis	8.5	Bacterial enteritis	infectious diseases
A02.2	Localized salmonella infections	8.5	Bacterial enteritis	infectious diseases
A05.3	Foodborne Vibrio parahaemolyticus intoxication	8.5	Bacterial enteritis	infectious diseases
A02.25	Salmonella tubulo-interstitial nephropathy	8.5	Bacterial enteritis	infectious diseases
A01.09	Typhoid fever with other complications	8.5	Bacterial enteritis	infectious diseases
A05.0	Foodborne staphylococcal intoxication	8.5	Bacterial enteritis	infectious diseases
A05.5	Foodborne Vibrio vulnificus intoxication	8.5	Bacterial enteritis	infectious diseases
A04.5	Campylobacter enteritis	8.5	Bacterial enteritis	infectious diseases
A02.9	Salmonella infection, unspecified	8.5	Bacterial enteritis	infectious diseases
A03.8	Other shigellosis	8.5	Bacterial enteritis	infectious diseases
A04.8	Other specified bacterial intestinal infections	8.5	Bacterial enteritis	infectious diseases
A03	Shigellosis	8.5	Bacterial enteritis	infectious diseases
A01.0	Typhoid fever	8.5	Bacterial enteritis	infectious diseases
A05.2	Foodborne Clostridium perfringens [Clostridium welchii] intoxication	8.5	Bacterial enteritis	infectious diseases
A03.9	Shigellosis, unspecified	8.5	Bacterial enteritis	infectious diseases
A01.00	Typhoid fever, unspecified	8.5	Bacterial enteritis	infectious diseases
A02.20	Localized salmonella infection, unspecified	8.5	Bacterial enteritis	infectious diseases
A04.4	Other intestinal Escherichia coli infections	8.51	Intestinal e.coli	infectious diseases
A04.0	Enteropathogenic Escherichia coli infection	8.51	Intestinal e.coli	infectious diseases
A04.1	Enterotoxigenic Escherichia coli infection	8.51	Intestinal e.coli	infectious diseases
A04.3	Enterohemorrhagic Escherichia coli infection	8.51	Intestinal e.coli	infectious diseases
A04.2	Enteroinvasive Escherichia coli infection	8.51	Intestinal e.coli	infectious diseases
A04.72	Enterocolitis due to Clostridium difficile, not specified as recurrent	8.52	Intestinal infection due to C. difficile	infectious diseases
A04.71	Enterocolitis due to Clostridium difficile, recurrent	8.52	Intestinal infection due to C. difficile	infectious diseases
A04.7	Enterocolitis due to Clostridium difficile	8.52	Intestinal infection due to C. difficile	infectious diseases
A08.11	Acute gastroenteropathy due to Norwalk agent	8.6	Viral Enteritis	infectious diseases
A08.32	Astrovirus enteritis	8.6	Viral Enteritis	infectious diseases
A08.1	Acute gastroenteropathy due to Norwalk agent and other small round viruses	8.6	Viral Enteritis	infectious diseases
A08.8	Other specified intestinal infections	8.6	Viral Enteritis	infectious diseases
A08.31	Calicivirus enteritis	8.6	Viral Enteritis	infectious diseases
A08.19	Acute gastroenteropathy due to other small round viruses	8.6	Viral Enteritis	infectious diseases
A08	Viral and other specified intestinal infections	8.6	Viral Enteritis	infectious diseases
A08.3	Other viral enteritis	8.6	Viral Enteritis	infectious diseases
A08.39	Other viral enteritis	8.6	Viral Enteritis	infectious diseases
A08.0	Rotaviral enteritis	8.6	Viral Enteritis	infectious diseases
A08.2	Adenoviral enteritis	8.6	Viral Enteritis	infectious diseases
A08.4	Viral intestinal infection, unspecified	8.6	Viral Enteritis	infectious diseases
A07.0	Balantidiasis	8.7	Intestinal infection due to protozoa	infectious diseases
A06.1	Chronic intestinal amebiasis	8.7	Intestinal infection due to protozoa	infectious diseases
A07.1	Giardiasis [lambliasis]	8.7	Intestinal infection due to protozoa	infectious diseases
A07.2	Cryptosporidiosis	8.7	Intestinal infection due to protozoa	infectious diseases
A07.8	Other specified protozoal intestinal diseases	8.7	Intestinal infection due to protozoa	infectious diseases
A18.14	Tuberculosis of prostate	10	Tuberculosis	infectious diseases
A18.03	Tuberculous osteomyelitis	10	Tuberculosis	infectious diseases
A17.8	Other tuberculosis of nervous system	10	Tuberculosis	infectious diseases
A18.15	Tuberculosis of other male genital organs	10	Tuberculosis	infectious diseases
A15.9	Respiratory tuberculosis unspecified	10	Tuberculosis	infectious diseases
A18.5	Tuberculosis of eye	10	Tuberculosis	infectious diseases
A18.50	Tuberculosis of eye, unspecified	10	Tuberculosis	infectious diseases
A18.17	Tuberculous oophoritis and salpingitis	10	Tuberculosis	infectious diseases
A18.1	Tuberculosis of genitourinary system	10	Tuberculosis	infectious diseases
A18.18	Tuberculous ulceration of vulva	10	Tuberculosis	infectious diseases
A18.4	Tuberculosis of skin and subcutaneous tissue	10	Tuberculosis	infectious diseases
A18.32	Tuberculous enteritis	10	Tuberculosis	infectious diseases
A18.52	Tuberculous keratoconjunctivitis (interstitial) (phlyctenular)	10	Tuberculosis	infectious diseases
A18.11	Tuberculosis of kidney and ureter	10	Tuberculosis	infectious diseases
A15.6	Tuberculous pleurisy	10	Tuberculosis	infectious diseases
A18.6	Tuberculosis of (inner) (middle) ear	10	Tuberculosis	infectious diseases
A17.82	Tuberculous myelitis	10	Tuberculosis	infectious diseases
A18.8	Tuberculosis of other specified organs	10	Tuberculosis	infectious diseases
A17.83	Tuberculous neuritis	10	Tuberculosis	infectious diseases
A15.4	Tuberculosis of intrathoracic lymph nodes	10	Tuberculosis	infectious diseases
A18.0	Tuberculosis of bones and joints	10	Tuberculosis	infectious diseases
A18.10	Tuberculosis of genitourinary system, unspecified	10	Tuberculosis	infectious diseases
B90.0	Sequelae of central nervous system tuberculosis	10	Tuberculosis	infectious diseases
A17.89	Other tuberculosis of nervous system	10	Tuberculosis	infectious diseases
B90.1	Sequelae of genitourinary tuberculosis	10	Tuberculosis	infectious diseases
A19.8	Other miliary tuberculosis	10	Tuberculosis	infectious diseases
A15.8	Other respiratory tuberculosis	10	Tuberculosis	infectious diseases
A18.09	Tuberculous tenosynovitis	10	Tuberculosis	infectious diseases
A18.53	Tuberculous chorioretinitis	10	Tuberculosis	infectious diseases
A18.83	Tuberculosis of digestive tract organs, not elsewhere classified	10	Tuberculosis	infectious diseases
A18.85	Tuberculosis of spleen	10	Tuberculosis	infectious diseases
A18.39	Retroperitoneal tuberculosis	10	Tuberculosis	infectious diseases
A18.7	Tuberculous Addison's disease	10	Tuberculosis	infectious diseases
A15.5	Tuberculosis of trachea	10	Tuberculosis	infectious diseases
A18.01	Tuberculosis of spine	10	Tuberculosis	infectious diseases
A18.02	Tuberculous arthritis of other joints	10	Tuberculosis	infectious diseases
A18.31	Tuberculous peritonitis	10	Tuberculosis	infectious diseases
A18.84	Tuberculosis of heart	10	Tuberculosis	infectious diseases
Z86.11	Personal history of tuberculosis	10	Tuberculosis	infectious diseases
A18.16	Tuberculosis of cervix	10	Tuberculosis	infectious diseases
A17.0	Tuberculous meningitis	10	Tuberculosis	infectious diseases
A18.13	Tuberculous urethritis	10	Tuberculosis	infectious diseases
A19.2	Acute miliary tuberculosis, unspecified	10	Tuberculosis	infectious diseases
A18.89	Tuberculosis of other sites	10	Tuberculosis	infectious diseases
A18.2	Tuberculous peripheral lymphadenopathy	10	Tuberculosis	infectious diseases
A17.81	Tuberculoma of brain and spinal cord	10	Tuberculosis	infectious diseases
B90.9	Sequelae of respiratory and unspecified tuberculosis	10	Tuberculosis	infectious diseases
B90.2	Sequelae of tuberculosis of bones and joints	10	Tuberculosis	infectious diseases
A17	Tuberculosis of nervous system	10	Tuberculosis	infectious diseases
A18.59	Other tuberculosis of eye	10	Tuberculosis	infectious diseases
A15.0	Tuberculosis of lung	10	Tuberculosis	infectious diseases
A18.3	Tuberculosis of intestines, peritoneum and mesenteric glands	10	Tuberculosis	infectious diseases
A18.12	Tuberculosis of bladder	10	Tuberculosis	infectious diseases
A15	Respiratory tuberculosis	10	Tuberculosis	infectious diseases
A18.82	Tuberculosis of thymus gland	10	Tuberculosis	infectious diseases
A17.9	Tuberculosis of nervous system, unspecified	10	Tuberculosis	infectious diseases
A18.51	Tuberculous episcleritis	10	Tuberculosis	infectious diseases
A19.9	Miliary tuberculosis, unspecified	10	Tuberculosis	infectious diseases
A18.81	Tuberculosis of thyroid gland	10	Tuberculosis	infectious diseases
A17.1	Meningeal tuberculoma	10	Tuberculosis	infectious diseases
A19	Miliary tuberculosis	10	Tuberculosis	infectious diseases
B90.8	Sequelae of tuberculosis of other organs	10	Tuberculosis	infectious diseases
A19.0	Acute miliary tuberculosis of a single specified site	10	Tuberculosis	infectious diseases
A19.1	Acute miliary tuberculosis of multiple sites	10	Tuberculosis	infectious diseases
A18	Tuberculosis of other organs	10	Tuberculosis	infectious diseases
B90	Sequelae of tuberculosis	10	Tuberculosis	infectious diseases
A18.54	Tuberculous iridocyclitis	10	Tuberculosis	infectious diseases
A15.7	Primary respiratory tuberculosis	10	Tuberculosis	infectious diseases
A31.9	Mycobacterial infection, unspecified	31	Diseases due to other mycobacteria	infectious diseases
A31.8	Other mycobacterial infections	31	Diseases due to other mycobacteria	infectious diseases
A31.2	Disseminated mycobacterium avium-intracellulare complex (DMAC)	31	Diseases due to other mycobacteria	infectious diseases
A30.8	Other forms of leprosy	31.1	Leprosy	infectious diseases
A30.2	Borderline tuberculoid leprosy	31.1	Leprosy	infectious diseases
A30	Leprosy [Hansen's disease]	31.1	Leprosy	infectious diseases
A30.9	Leprosy, unspecified	31.1	Leprosy	infectious diseases
A30.0	Indeterminate leprosy	31.1	Leprosy	infectious diseases
A30.4	Borderline lepromatous leprosy	31.1	Leprosy	infectious diseases
A30.1	Tuberculoid leprosy	31.1	Leprosy	infectious diseases
A30.5	Lepromatous leprosy	31.1	Leprosy	infectious diseases
A30.3	Borderline leprosy	31.1	Leprosy	infectious diseases
A41.9	Sepsis, unspecified organism	38	Septicemia	infectious diseases
I76	Septic arterial embolism	38	Septicemia	infectious diseases
B00.7	Disseminated herpesviral disease	38	Septicemia	infectious diseases
A42.7	Actinomycotic sepsis	38	Septicemia	infectious diseases
A41.81	Sepsis due to Enterococcus	38	Septicemia	infectious diseases
A41.4	Sepsis due to anaerobes	38	Septicemia	infectious diseases
A41.89	Other specified sepsis	38	Septicemia	infectious diseases
A40.0	Sepsis due to streptococcus, group A	38.1	Gram negative septicemia	infectious diseases
A39.4	Meningococcemia, unspecified	38.1	Gram negative septicemia	infectious diseases
A40	Streptococcal sepsis	38.1	Gram negative septicemia	infectious diseases
A41.3	Sepsis due to Hemophilus influenzae	38.1	Gram negative septicemia	infectious diseases
A41.50	Gram-negative sepsis, unspecified	38.1	Gram negative septicemia	infectious diseases
A39.2	Acute meningococcemia	38.1	Gram negative septicemia	infectious diseases
A41.51	Sepsis due to Escherichia coli [E. coli]	38.1	Gram negative septicemia	infectious diseases
A41.52	Sepsis due to Pseudomonas	38.1	Gram negative septicemia	infectious diseases
A41.53	Sepsis due to Serratia	38.1	Gram negative septicemia	infectious diseases
A39.3	Chronic meningococcemia	38.1	Gram negative septicemia	infectious diseases
A41.59	Other Gram-negative sepsis	38.1	Gram negative septicemia	infectious diseases
A20.7	Septicemic plague	38.1	Gram negative septicemia	infectious diseases
A40.8	Other streptococcal sepsis	38.1	Gram negative septicemia	infectious diseases
A40.9	Streptococcal sepsis, unspecified	38.1	Gram negative septicemia	infectious diseases
A02.1	Salmonella sepsis	38.1	Gram negative septicemia	infectious diseases
A40.1	Sepsis due to streptococcus, group B	38.1	Gram negative septicemia	infectious diseases
A41.1	Sepsis due to other specified staphylococcus	38.2	Gram positive septicemia	infectious diseases
A41.01	Sepsis due to Methicillin susceptible Staphylococcus aureus	38.2	Gram positive septicemia	infectious diseases
A41.02	Sepsis due to Methicillin resistant Staphylococcus aureus	38.2	Gram positive septicemia	infectious diseases
A40.3	Sepsis due to Streptococcus pneumoniae	38.2	Gram positive septicemia	infectious diseases
A22.7	Anthrax sepsis	38.2	Gram positive septicemia	infectious diseases
A41.2	Sepsis due to unspecified staphylococcus	38.2	Gram positive septicemia	infectious diseases
A41.0	Sepsis due to Staphylococcus aureus	38.2	Gram positive septicemia	infectious diseases
R78.81	Bacteremia	38.3	Bacteremia	infectious diseases
A24.3	Other melioidosis	41	Bacterial infection NOS	infectious diseases
A25.0	Spirillosis	41	Bacterial infection NOS	infectious diseases
A37.0	Whooping cough due to Bordetella pertussis	41	Bacterial infection NOS	infectious diseases
A37.80	Whooping cough due to other Bordetella species without pneumonia	41	Bacterial infection NOS	infectious diseases
A20	Plague	41	Bacterial infection NOS	infectious diseases
A25.9	Rat-bite fever, unspecified	41	Bacterial infection NOS	infectious diseases
A42.81	Actinomycotic meningitis	41	Bacterial infection NOS	infectious diseases
A32.8	Other forms of listeriosis	41	Bacterial infection NOS	infectious diseases
A37.91	Whooping cough, unspecified species with pneumonia	41	Bacterial infection NOS	infectious diseases
A39.1	Waterhouse-Friderichsen syndrome	41	Bacterial infection NOS	infectious diseases
A37.81	Whooping cough due to other Bordetella species with pneumonia	41	Bacterial infection NOS	infectious diseases
A37.1	Whooping cough due to Bordetella parapertussis	41	Bacterial infection NOS	infectious diseases
B96.4	Proteus (mirabilis) (morganii) as the cause of diseases classified elsewhere	41	Bacterial infection NOS	infectious diseases
M00.112	Pneumococcal arthritis, left shoulder	41	Bacterial infection NOS	infectious diseases
A48.4	Systemic Hemophilus aegyptius infection	41	Bacterial infection NOS	infectious diseases
A37	Whooping cough	41	Bacterial infection NOS	infectious diseases
A23.3	Brucellosis due to Brucella canis	41	Bacterial infection NOS	infectious diseases
A36.83	Diphtheritic polyneuritis	41	Bacterial infection NOS	infectious diseases
A32.9	Listeriosis, unspecified	41	Bacterial infection NOS	infectious diseases
A22	Anthrax	41	Bacterial infection NOS	infectious diseases
A21.8	Other forms of tularemia	41	Bacterial infection NOS	infectious diseases
M00.10	Pneumococcal arthritis, unspecified joint	41	Bacterial infection NOS	infectious diseases
A42	Actinomycosis	41	Bacterial infection NOS	infectious diseases
A20.8	Other forms of plague	41	Bacterial infection NOS	infectious diseases
A22.9	Anthrax, unspecified	41	Bacterial infection NOS	infectious diseases
M00.19	Pneumococcal polyarthritis	41	Bacterial infection NOS	infectious diseases
A48.3	Toxic shock syndrome	41	Bacterial infection NOS	infectious diseases
A35	Other tetanus	41	Bacterial infection NOS	infectious diseases
B96.7	Clostridium perfringens [C. perfringens] as the cause of diseases classified elsewhere	41	Bacterial infection NOS	infectious diseases
A37.11	Whooping cough due to Bordetella parapertussis with pneumonia	41	Bacterial infection NOS	infectious diseases
M00.1	Pneumococcal arthritis and polyarthritis	41	Bacterial infection NOS	infectious diseases
A42.1	Abdominal actinomycosis	41	Bacterial infection NOS	infectious diseases
A20.0	Bubonic plague	41	Bacterial infection NOS	infectious diseases
A37.01	Whooping cough due to Bordetella pertussis with pneumonia	41	Bacterial infection NOS	infectious diseases
A39.9	Meningococcal infection, unspecified	41	Bacterial infection NOS	infectious diseases
A26.0	Cutaneous erysipeloid	41	Bacterial infection NOS	infectious diseases
A20.3	Plague meningitis	41	Bacterial infection NOS	infectious diseases
A48.0	Gas gangrene	41	Bacterial infection NOS	infectious diseases
M00.131	Pneumococcal arthritis, right wrist	41	Bacterial infection NOS	infectious diseases
A24.1	Melioidosis sepsis	41	Bacterial infection NOS	infectious diseases
M00.162	Pneumococcal arthritis, left knee	41	Bacterial infection NOS	infectious diseases
A42.82	Actinomycotic encephalitis	41	Bacterial infection NOS	infectious diseases
A28.2	Extraintestinal yersiniosis	41	Bacterial infection NOS	infectious diseases
A49.3	Mycoplasma infection, unspecified site	41	Bacterial infection NOS	infectious diseases
M00.159	Pneumococcal arthritis, unspecified hip	41	Bacterial infection NOS	infectious diseases
B96.5	Pseudomonas (aeruginosa) (mallei) (pseudomallei) as the cause of diseases classified elsewhere	41	Bacterial infection NOS	infectious diseases
A49.8	Other bacterial infections of unspecified site	41	Bacterial infection NOS	infectious diseases
A39	Meningococcal infection	41	Bacterial infection NOS	infectious diseases
B96.82	Vibrio vulnificus as the cause of diseases classified elsewhere	41	Bacterial infection NOS	infectious diseases
A32	Listeriosis	41	Bacterial infection NOS	infectious diseases
A37.10	Whooping cough due to Bordetella parapertussis without pneumonia	41	Bacterial infection NOS	infectious diseases
M00.172	Pneumococcal arthritis, left ankle and foot	41	Bacterial infection NOS	infectious diseases
J20.0	Acute bronchitis due to Mycoplasma pneumoniae	41	Bacterial infection NOS	infectious diseases
A42.9	Actinomycosis, unspecified	41	Bacterial infection NOS	infectious diseases
M00.13	Pneumococcal arthritis, wrist	41	Bacterial infection NOS	infectious diseases
M00.179	Pneumococcal arthritis, unspecified ankle and foot	41	Bacterial infection NOS	infectious diseases
M00.11	Pneumococcal arthritis, shoulder	41	Bacterial infection NOS	infectious diseases
B96.3	Hemophilus influenzae [H. influenzae] as the cause of diseases classified elsewhere	41	Bacterial infection NOS	infectious diseases
A24.2	Subacute and chronic melioidosis	41	Bacterial infection NOS	infectious diseases
A28.8	Other specified zoonotic bacterial diseases, not elsewhere classified	41	Bacterial infection NOS	infectious diseases
A23.8	Other brucellosis	41	Bacterial infection NOS	infectious diseases
A24.9	Melioidosis, unspecified	41	Bacterial infection NOS	infectious diseases
A28.9	Zoonotic bacterial disease, unspecified	41	Bacterial infection NOS	infectious diseases
A26.9	Erysipeloid, unspecified	41	Bacterial infection NOS	infectious diseases
A24	Glanders and melioidosis	41	Bacterial infection NOS	infectious diseases
A22.8	Other forms of anthrax	41	Bacterial infection NOS	infectious diseases
M00.141	Pneumococcal arthritis, right hand	41	Bacterial infection NOS	infectious diseases
A39.89	Other meningococcal infections	41	Bacterial infection NOS	infectious diseases
A23.1	Brucellosis due to Brucella abortus	41	Bacterial infection NOS	infectious diseases
A43.9	Nocardiosis, unspecified	41	Bacterial infection NOS	infectious diseases
A32.81	Oculoglandular listeriosis	41	Bacterial infection NOS	infectious diseases
M00.139	Pneumococcal arthritis, unspecified wrist	41	Bacterial infection NOS	infectious diseases
B96.1	Klebsiella pneumoniae [K. pneumoniae] as the cause of diseases classified elsewhere	41	Bacterial infection NOS	infectious diseases
A48.8	Other specified bacterial diseases	41	Bacterial infection NOS	infectious diseases
M00.149	Pneumococcal arthritis, unspecified hand	41	Bacterial infection NOS	infectious diseases
M00.161	Pneumococcal arthritis, right knee	41	Bacterial infection NOS	infectious diseases
A49	Bacterial infection of unspecified site	41	Bacterial infection NOS	infectious diseases
A36.84	Diphtheritic tubulo-interstitial nephropathy	41	Bacterial infection NOS	infectious diseases
M00.171	Pneumococcal arthritis, right ankle and foot	41	Bacterial infection NOS	infectious diseases
A32.7	Listerial sepsis	41	Bacterial infection NOS	infectious diseases
A39.82	Meningococcal retrobulbar neuritis	41	Bacterial infection NOS	infectious diseases
A26.7	Erysipelothrix sepsis	41	Bacterial infection NOS	infectious diseases
A21.7	Generalized tularemia	41	Bacterial infection NOS	infectious diseases
A48.2	Nonpneumonic Legionnaires' disease [Pontiac fever]	41	Bacterial infection NOS	infectious diseases
B47.1	Actinomycetoma	41	Bacterial infection NOS	infectious diseases
A21	Tularemia	41	Bacterial infection NOS	infectious diseases
B96.89	Other specified bacterial agents as the cause of diseases classified elsewhere	41	Bacterial infection NOS	infectious diseases
A23	Brucellosis	41	Bacterial infection NOS	infectious diseases
A42.2	Cervicofacial actinomycosis	41	Bacterial infection NOS	infectious diseases
A36.82	Diphtheritic radiculomyelitis	41	Bacterial infection NOS	infectious diseases
M00.14	Pneumococcal arthritis, hand	41	Bacterial infection NOS	infectious diseases
M00.111	Pneumococcal arthritis, right shoulder	41	Bacterial infection NOS	infectious diseases
A49.9	Bacterial infection, unspecified	41	Bacterial infection NOS	infectious diseases
A32.82	Listerial endocarditis	41	Bacterial infection NOS	infectious diseases
M00.17	Pneumococcal arthritis, ankle and foot	41	Bacterial infection NOS	infectious diseases
J20.1	Acute bronchitis due to Hemophilus influenzae	41	Bacterial infection NOS	infectious diseases
A28.0	Pasteurellosis	41	Bacterial infection NOS	infectious diseases
A32.12	Listerial meningoencephalitis	41	Bacterial infection NOS	infectious diseases
A23.9	Brucellosis, unspecified	41	Bacterial infection NOS	infectious diseases
M00.16	Pneumococcal arthritis, knee	41	Bacterial infection NOS	infectious diseases
A37.00	Whooping cough due to Bordetella pertussis without pneumonia	41	Bacterial infection NOS	infectious diseases
M00.18	Pneumococcal arthritis, vertebrae	41	Bacterial infection NOS	infectious diseases
M00.122	Pneumococcal arthritis, left elbow	41	Bacterial infection NOS	infectious diseases
A23.0	Brucellosis due to Brucella melitensis	41	Bacterial infection NOS	infectious diseases
A37.90	Whooping cough, unspecified species without pneumonia	41	Bacterial infection NOS	infectious diseases
A24.0	Glanders	41	Bacterial infection NOS	infectious diseases
B96.6	Bacteroides fragilis [B. fragilis] as the cause of diseases classified elsewhere	41	Bacterial infection NOS	infectious diseases
M00.132	Pneumococcal arthritis, left wrist	41	Bacterial infection NOS	infectious diseases
K90.81	Whipple's disease	41	Bacterial infection NOS	infectious diseases
A32.11	Listerial meningitis	41	Bacterial infection NOS	infectious diseases
A48.52	Wound botulism	41	Bacterial infection NOS	infectious diseases
A42.8	Other forms of actinomycosis	41	Bacterial infection NOS	infectious diseases
A36.9	Diphtheria, unspecified	41	Bacterial infection NOS	infectious diseases
A25	Rat-bite fevers	41	Bacterial infection NOS	infectious diseases
M00.12	Pneumococcal arthritis, elbow	41	Bacterial infection NOS	infectious diseases
M00.169	Pneumococcal arthritis, unspecified knee	41	Bacterial infection NOS	infectious diseases
B47.9	Mycetoma, unspecified	41	Bacterial infection NOS	infectious diseases
A21.9	Tularemia, unspecified	41	Bacterial infection NOS	infectious diseases
M00.129	Pneumococcal arthritis, unspecified elbow	41	Bacterial infection NOS	infectious diseases
M00.142	Pneumococcal arthritis, left hand	41	Bacterial infection NOS	infectious diseases
A36	Diphtheria	41	Bacterial infection NOS	infectious diseases
A20.9	Plague, unspecified	41	Bacterial infection NOS	infectious diseases
A32.89	Other forms of listeriosis	41	Bacterial infection NOS	infectious diseases
M00.151	Pneumococcal arthritis, right hip	41	Bacterial infection NOS	infectious diseases
A32.0	Cutaneous listeriosis	41	Bacterial infection NOS	infectious diseases
A32.1	Listerial meningitis and meningoencephalitis	41	Bacterial infection NOS	infectious diseases
B96.0	Mycoplasma pneumoniae [M. pneumoniae] as the cause of diseases classified elsewhere	41	Bacterial infection NOS	infectious diseases
A26.8	Other forms of erysipeloid	41	Bacterial infection NOS	infectious diseases
A49.2	Hemophilus influenzae infection, unspecified site	41	Bacterial infection NOS	infectious diseases
M00.119	Pneumococcal arthritis, unspecified shoulder	41	Bacterial infection NOS	infectious diseases
A43.8	Other forms of nocardiosis	41	Bacterial infection NOS	infectious diseases
M00.121	Pneumococcal arthritis, right elbow	41	Bacterial infection NOS	infectious diseases
A42.89	Other forms of actinomycosis	41	Bacterial infection NOS	infectious diseases
A23.2	Brucellosis due to Brucella suis	41	Bacterial infection NOS	infectious diseases
M00.152	Pneumococcal arthritis, left hip	41	Bacterial infection NOS	infectious diseases
M00.15	Pneumococcal arthritis, hip	41	Bacterial infection NOS	infectious diseases
A49.0	Staphylococcal infection, unspecified site	41.1	Staphylococcus infections	infectious diseases
B95.7	Other staphylococcus as the cause of diseases classified elsewhere	41.1	Staphylococcus infections	infectious diseases
M00.0	Staphylococcal arthritis and polyarthritis	41.1	Staphylococcus infections	infectious diseases
B95.8	Unspecified staphylococcus as the cause of diseases classified elsewhere	41.1	Staphylococcus infections	infectious diseases
A49.01	Methicillin susceptible Staphylococcus aureus infection, unspecified site	41.11	Methicillin sensitive Staphylococcus aureus	infectious diseases
B95.6	Staphylococcus aureus as the cause of diseases classified elsewhere	41.11	Methicillin sensitive Staphylococcus aureus	infectious diseases
B95.61	Methicillin susceptible Staphylococcus aureus infection as the cause of diseases classified elsewhere	41.11	Methicillin sensitive Staphylococcus aureus	infectious diseases
A49.02	Methicillin resistant Staphylococcus aureus infection, unspecified site	41.12	Methicillin resistant Staphylococcus aureus	infectious diseases
B95.62	Methicillin resistant Staphylococcus aureus infection as the cause of diseases classified elsewhere	41.12	Methicillin resistant Staphylococcus aureus	infectious diseases
Z86.14	Personal history of Methicillin resistant Staphylococcus aureus infection	41.12	Methicillin resistant Staphylococcus aureus	infectious diseases
B95.4	Other streptococcus as the cause of diseases classified elsewhere	41.2	Streptococcus infection	infectious diseases
A38.8	Scarlet fever with other complications	41.2	Streptococcus infection	infectious diseases
B95.1	Streptococcus, group B, as the cause of diseases classified elsewhere	41.2	Streptococcus infection	infectious diseases
A49.1	Streptococcal infection, unspecified site	41.2	Streptococcus infection	infectious diseases
A38.1	Scarlet fever with myocarditis	41.2	Streptococcus infection	infectious diseases
B95.2	Enterococcus as the cause of diseases classified elsewhere	41.2	Streptococcus infection	infectious diseases
B95.5	Unspecified streptococcus as the cause of diseases classified elsewhere	41.2	Streptococcus infection	infectious diseases
A38.9	Scarlet fever, uncomplicated	41.2	Streptococcus infection	infectious diseases
J20.2	Acute bronchitis due to streptococcus	41.2	Streptococcus infection	infectious diseases
A38.0	Scarlet fever with otitis media	41.2	Streptococcus infection	infectious diseases
B95.0	Streptococcus, group A, as the cause of diseases classified elsewhere	41.2	Streptococcus infection	infectious diseases
A38	Scarlet fever	41.2	Streptococcus infection	infectious diseases
B95.3	Streptococcus pneumoniae as the cause of diseases classified elsewhere	41.2	Streptococcus infection	infectious diseases
I02	Rheumatic chorea	41.21	Rheumatic fever / chorea	infectious diseases
I02.9	Rheumatic chorea without heart involvement	41.21	Rheumatic fever / chorea	infectious diseases
I00	Rheumatic fever without heart involvement	41.21	Rheumatic fever / chorea	infectious diseases
I01	Rheumatic fever with heart involvement	41.21	Rheumatic fever / chorea	infectious diseases
B96.22	Other specified Shiga toxin-producing Escherichia coli [E. coli] (STEC) as the cause of diseases classified elsewhere	41.4	E. coli	infectious diseases
B96.2	Escherichia coli [E. coli ] as the cause of diseases classified elsewhere	41.4	E. coli	infectious diseases
B96.23	Unspecified Shiga toxin-producing Escherichia coli [E. coli] (STEC) as the cause of diseases classified elsewhere	41.4	E. coli	infectious diseases
B96.20	Unspecified Escherichia coli [E. coli] as the cause of diseases classified elsewhere	41.4	E. coli	infectious diseases
B96.21	Shiga toxin-producing Escherichia coli [E. coli] (STEC) O157 as the cause of diseases classified elsewhere	41.4	E. coli	infectious diseases
B96.29	Other Escherichia coli [E. coli] as the cause of diseases classified elsewhere	41.4	E. coli	infectious diseases
B96.81	Helicobacter pylori [H. pylori] as the cause of diseases classified elsewhere	41.8	H. pylori	infectious diseases
Z16.11	Resistance to penicillins	41.9	Infection with drug-resistant microorganisms	infectious diseases
Z16.21	Resistance to vancomycin	41.9	Infection with drug-resistant microorganisms	infectious diseases
Z16.34	Resistance to antimycobacterial drug(s)	41.9	Infection with drug-resistant microorganisms	infectious diseases
Z16.20	Resistance to unspecified antibiotic	41.9	Infection with drug-resistant microorganisms	infectious diseases
Z16.33	Resistance to antiviral drug(s)	41.9	Infection with drug-resistant microorganisms	infectious diseases
Z16.2	Resistance to other antibiotics	41.9	Infection with drug-resistant microorganisms	infectious diseases
Z16.32	Resistance to antifungal drug(s)	41.9	Infection with drug-resistant microorganisms	infectious diseases
Z16.31	Resistance to antiparasitic drug(s)	41.9	Infection with drug-resistant microorganisms	infectious diseases
Z16.341	Resistance to single antimycobacterial drug	41.9	Infection with drug-resistant microorganisms	infectious diseases
Z16.342	Resistance to multiple antimycobacterial drugs	41.9	Infection with drug-resistant microorganisms	infectious diseases
Z16.10	Resistance to unspecified beta lactam antibiotics	41.9	Infection with drug-resistant microorganisms	infectious diseases
Z16.30	Resistance to unspecified antimicrobial drugs	41.9	Infection with drug-resistant microorganisms	infectious diseases
Z16.23	Resistance to quinolones and fluoroquinolones	41.9	Infection with drug-resistant microorganisms	infectious diseases
Z16.24	Resistance to multiple antibiotics	41.9	Infection with drug-resistant microorganisms	infectious diseases
Z16.35	Resistance to multiple antimicrobial drugs	41.9	Infection with drug-resistant microorganisms	infectious diseases
Z16.22	Resistance to vancomycin related antibiotics	41.9	Infection with drug-resistant microorganisms	infectious diseases
Z16	Resistance to antimicrobial drugs	41.9	Infection with drug-resistant microorganisms	infectious diseases
Z16.19	Resistance to other specified beta lactam antibiotics	41.9	Infection with drug-resistant microorganisms	infectious diseases
Z16.39	Resistance to other specified antimicrobial drug	41.9	Infection with drug-resistant microorganisms	infectious diseases
Z16.1	Resistance to beta lactam antibiotics	41.9	Infection with drug-resistant microorganisms	infectious diseases
Z16.12	Extended spectrum beta lactamase (ESBL) resistance	41.9	Infection with drug-resistant microorganisms	infectious diseases
Z16.29	Resistance to other single specified antibiotic	41.9	Infection with drug-resistant microorganisms	infectious diseases
Z16.3	Resistance to other antimicrobial drugs	41.9	Infection with drug-resistant microorganisms	infectious diseases
B02.8	Zoster with other complications	53	Herpes zoster	infectious diseases
B02	Zoster [herpes zoster]	53	Herpes zoster	infectious diseases
B02.7	Disseminated zoster	53	Herpes zoster	infectious diseases
B02.9	Zoster without complications	53	Herpes zoster	infectious diseases
B02.24	Postherpetic myelitis	53.1	Herpes zoster with nervous system complications	infectious diseases
B02.21	Postherpetic geniculate ganglionitis	53.1	Herpes zoster with nervous system complications	infectious diseases
B02.2	Zoster with other nervous system involvement	53.1	Herpes zoster with nervous system complications	infectious diseases
B02.29	Other postherpetic nervous system involvement	53.1	Herpes zoster with nervous system complications	infectious diseases
B02.23	Postherpetic polyneuropathy	53.1	Herpes zoster with nervous system complications	infectious diseases
B02.0	Zoster encephalitis	53.1	Herpes zoster with nervous system complications	infectious diseases
B02.22	Postherpetic trigeminal neuralgia	53.1	Herpes zoster with nervous system complications	infectious diseases
B08.22	Exanthema subitum [sixth disease] due to human herpesvirus 7	54	Herpes simplex	infectious diseases
B00.9	Herpesviral infection, unspecified	54	Herpes simplex	infectious diseases
B00.8	Other forms of herpesviral infections	54	Herpes simplex	infectious diseases
B08.21	Exanthema subitum [sixth disease] due to human herpesvirus 6	54	Herpes simplex	infectious diseases
A60.02	Herpesviral infection of other male genital organs	54	Herpes simplex	infectious diseases
A60.03	Herpesviral cervicitis	54	Herpes simplex	infectious diseases
A60.0	Herpesviral infection of genitalia and urogenital tract	54	Herpes simplex	infectious diseases
B00.81	Herpesviral hepatitis	54	Herpes simplex	infectious diseases
B00.89	Other herpesviral infection	54	Herpes simplex	infectious diseases
B00.0	Eczema herpeticum	54	Herpes simplex	infectious diseases
B10.8	Other human herpesvirus infection	54	Herpes simplex	infectious diseases
B00.2	Herpesviral gingivostomatitis and pharyngotonsillitis	54	Herpes simplex	infectious diseases
A60.09	Herpesviral infection of other urogenital tract	54	Herpes simplex	infectious diseases
A60.01	Herpesviral infection of penis	54	Herpes simplex	infectious diseases
B00.82	Herpes simplex myelitis	54	Herpes simplex	infectious diseases
A60.1	Herpesviral infection of perianal skin and rectum	54	Herpes simplex	infectious diseases
B00	Herpesviral [herpes simplex] infections	54	Herpes simplex	infectious diseases
A60	Anogenital herpesviral [herpes simplex] infections	54	Herpes simplex	infectious diseases
B10.82	Human herpesvirus 7 infection	54	Herpes simplex	infectious diseases
B08.20	Exanthema subitum [sixth disease], unspecified	54	Herpes simplex	infectious diseases
A60.9	Anogenital herpesviral infection, unspecified	54	Herpes simplex	infectious diseases
A60.04	Herpesviral vulvovaginitis	54	Herpes simplex	infectious diseases
B10.89	Other human herpesvirus infection	54	Herpes simplex	infectious diseases
B00.1	Herpesviral vesicular dermatitis	54	Herpes simplex	infectious diseases
B08.2	Exanthema subitum [sixth disease]	54	Herpes simplex	infectious diseases
A60.00	Herpesviral infection of urogenital system, unspecified	54	Herpes simplex	infectious diseases
B10.81	Human herpesvirus 6 infection	54	Herpes simplex	infectious diseases
B25.1	Cytomegaloviral hepatitis	70	Viral hepatitis	infectious diseases
B17.9	Acute viral hepatitis, unspecified	70	Viral hepatitis	infectious diseases
B19.9	Unspecified viral hepatitis without hepatic coma	70	Viral hepatitis	infectious diseases
B19.0	Unspecified viral hepatitis with hepatic coma	70	Viral hepatitis	infectious diseases
B17.8	Other specified acute viral hepatitis	70	Viral hepatitis	infectious diseases
B18.9	Chronic viral hepatitis, unspecified	70	Viral hepatitis	infectious diseases
B17.2	Acute hepatitis E	70	Viral hepatitis	infectious diseases
B19	Unspecified viral hepatitis	70	Viral hepatitis	infectious diseases
B18.8	Other chronic viral hepatitis	70	Viral hepatitis	infectious diseases
B17.0	Acute delta-(super) infection of hepatitis B carrier	70	Viral hepatitis	infectious diseases
B15.9	Hepatitis A without hepatic coma	70.1	Viral hepatitis A	infectious diseases
B15.0	Hepatitis A with hepatic coma	70.1	Viral hepatitis A	infectious diseases
B19.10	Unspecified viral hepatitis B without hepatic coma	70.2	Viral hepatitis B	infectious diseases
B16.2	Acute hepatitis B without delta-agent with hepatic coma	70.2	Viral hepatitis B	infectious diseases
B16.0	Acute hepatitis B with delta-agent with hepatic coma	70.2	Viral hepatitis B	infectious diseases
B16.1	Acute hepatitis B with delta-agent without hepatic coma	70.2	Viral hepatitis B	infectious diseases
B19.11	Unspecified viral hepatitis B with hepatic coma	70.2	Viral hepatitis B	infectious diseases
B18.1	Chronic viral hepatitis B without delta-agent	70.2	Viral hepatitis B	infectious diseases
B16.9	Acute hepatitis B without delta-agent and without hepatic coma	70.2	Viral hepatitis B	infectious diseases
B19.1	Unspecified viral hepatitis B	70.2	Viral hepatitis B	infectious diseases
B18.0	Chronic viral hepatitis B with delta-agent	70.2	Viral hepatitis B	infectious diseases
B16	Acute hepatitis B	70.2	Viral hepatitis B	infectious diseases
B18.2	Chronic viral hepatitis C	70.3	Viral hepatitis C	infectious diseases
B17.10	Acute hepatitis C without hepatic coma	70.3	Viral hepatitis C	infectious diseases
B19.20	Unspecified viral hepatitis C without hepatic coma	70.3	Viral hepatitis C	infectious diseases
B19.2	Unspecified viral hepatitis C	70.3	Viral hepatitis C	infectious diseases
B17.11	Acute hepatitis C with hepatic coma	70.3	Viral hepatitis C	infectious diseases
B19.21	Unspecified viral hepatitis C with hepatic coma	70.3	Viral hepatitis C	infectious diseases
B17.1	Acute hepatitis C	70.3	Viral hepatitis C	infectious diseases
K73.1	Chronic lobular hepatitis, not elsewhere classified	70.4	Chronic hepatitis	infectious diseases
K73.2	Chronic active hepatitis, not elsewhere classified	70.4	Chronic hepatitis	infectious diseases
K71.5	Toxic liver disease with chronic active hepatitis	70.4	Chronic hepatitis	infectious diseases
K73.0	Chronic persistent hepatitis, not elsewhere classified	70.4	Chronic hepatitis	infectious diseases
K73	Chronic hepatitis, not elsewhere classified	70.4	Chronic hepatitis	infectious diseases
K75.4	Autoimmune hepatitis	70.4	Chronic hepatitis	infectious diseases
K73.8	Other chronic hepatitis, not elsewhere classified	70.4	Chronic hepatitis	infectious diseases
K73.9	Chronic hepatitis, unspecified	70.4	Chronic hepatitis	infectious diseases
K71.3	Toxic liver disease with chronic persistent hepatitis	70.9	Hepatitis NOS	infectious diseases
K71.11	Toxic liver disease with hepatic necrosis, with coma	70.9	Hepatitis NOS	infectious diseases
K71.2	Toxic liver disease with acute hepatitis	70.9	Hepatitis NOS	infectious diseases
K71.6	Toxic liver disease with hepatitis, not elsewhere classified	70.9	Hepatitis NOS	infectious diseases
K75.9	Inflammatory liver disease, unspecified	70.9	Hepatitis NOS	infectious diseases
K71.4	Toxic liver disease with chronic lobular hepatitis	70.9	Hepatitis NOS	infectious diseases
K71.51	Toxic liver disease with chronic active hepatitis with ascites	70.9	Hepatitis NOS	infectious diseases
K75.2	Nonspecific reactive hepatitis	70.9	Hepatitis NOS	infectious diseases
K71.50	Toxic liver disease with chronic active hepatitis without ascites	70.9	Hepatitis NOS	infectious diseases
K71.9	Toxic liver disease, unspecified	70.9	Hepatitis NOS	infectious diseases
K75.3	Granulomatous hepatitis, not elsewhere classified	70.9	Hepatitis NOS	infectious diseases
K71.8	Toxic liver disease with other disorders of liver	70.9	Hepatitis NOS	infectious diseases
K71.10	Toxic liver disease with hepatic necrosis, without coma	70.9	Hepatitis NOS	infectious diseases
K71.7	Toxic liver disease with fibrosis and cirrhosis of liver	70.9	Hepatitis NOS	infectious diseases
K76.4	Peliosis hepatis	70.9	Hepatitis NOS	infectious diseases
K75.89	Other specified inflammatory liver diseases	70.9	Hepatitis NOS	infectious diseases
K71.0	Toxic liver disease with cholestasis	70.9	Hepatitis NOS	infectious diseases
R75	Inconclusive laboratory evidence of human immunodeficiency virus [HIV]	71	Human immunodeficiency virus [HIV] disease	infectious diseases
B97.35	Human immunodeficiency virus, type 2 [HIV 2] as the cause of diseases classified elsewhere	71	Human immunodeficiency virus [HIV] disease	infectious diseases
B20	Human immunodeficiency virus [HIV] disease	71.1	HIV infection, symptomatic	infectious diseases
B07.0	Plantar wart	78	Viral warts & HPV	infectious diseases
B97.7	Papillomavirus as the cause of diseases classified elsewhere	78	Viral warts & HPV	infectious diseases
B07	Viral warts	78	Viral warts & HPV	infectious diseases
B07.8	Other viral warts	78	Viral warts & HPV	infectious diseases
B07.9	Viral wart, unspecified	78	Viral warts & HPV	infectious diseases
A63.0	Anogenital (venereal) warts	78	Viral warts & HPV	infectious diseases
B25	Cytomegaloviral disease	79	Viral infection	infectious diseases
B08.70	Yatapoxvirus infection, unspecified	79	Viral infection	infectious diseases
B33.1	Ross River fever	79	Viral infection	infectious diseases
A88.1	Epidemic vertigo	79	Viral infection	infectious diseases
B97.12	Echovirus as the cause of diseases classified elsewhere	79	Viral infection	infectious diseases
B08.61	Bovine stomatitis	79	Viral infection	infectious diseases
A94	Unspecified arthropod-borne viral fever	79	Viral infection	infectious diseases
B25.9	Cytomegaloviral disease, unspecified	79	Viral infection	infectious diseases
B08.09	Other orthopoxvirus infections	79	Viral infection	infectious diseases
A95	Yellow fever	79	Viral infection	infectious diseases
A93.1	Sandfly fever	79	Viral infection	infectious diseases
A92.9	Mosquito-borne viral fever, unspecified	79	Viral infection	infectious diseases
A96.0	Junin hemorrhagic fever	79	Viral infection	infectious diseases
B08.72	Yaba pox virus disease	79	Viral infection	infectious diseases
B97.10	Unspecified enterovirus as the cause of diseases classified elsewhere	79	Viral infection	infectious diseases
A74.9	Chlamydial infection, unspecified	79	Viral infection	infectious diseases
A98.1	Omsk hemorrhagic fever	79	Viral infection	infectious diseases
B33.8	Other specified viral diseases	79	Viral infection	infectious diseases
A93.8	Other specified arthropod-borne viral fevers	79	Viral infection	infectious diseases
A90	Dengue fever [classical dengue]	79	Viral infection	infectious diseases
A82.1	Urban rabies	79	Viral infection	infectious diseases
B97.8	Other viral agents as the cause of diseases classified elsewhere	79	Viral infection	infectious diseases
A96.9	Arenaviral hemorrhagic fever, unspecified	79	Viral infection	infectious diseases
B97.6	Parvovirus as the cause of diseases classified elsewhere	79	Viral infection	infectious diseases
B06.02	Rubella meningitis	79	Viral infection	infectious diseases
B97.0	Adenovirus as the cause of diseases classified elsewhere	79	Viral infection	infectious diseases
B08.03	Pseudocowpox [milker's node]	79	Viral infection	infectious diseases
B97.1	Enterovirus as the cause of diseases classified elsewhere	79	Viral infection	infectious diseases
B34.4	Papovavirus infection, unspecified	79	Viral infection	infectious diseases
A99	Unspecified viral hemorrhagic fever	79	Viral infection	infectious diseases
B26	Mumps	79	Viral infection	infectious diseases
A95.1	Urban yellow fever	79	Viral infection	infectious diseases
A98.0	Crimean-Congo hemorrhagic fever	79	Viral infection	infectious diseases
B05	Measles	79	Viral infection	infectious diseases
B97.33	Human T-cell lymphotrophic virus, type I [HTLV-I] as the cause of diseases classified elsewhere	79	Viral infection	infectious diseases
B05.89	Other measles complications	79	Viral infection	infectious diseases
A98	Other viral hemorrhagic fevers, not elsewhere classified	79	Viral infection	infectious diseases
B08.6	Parapoxvirus infections	79	Viral infection	infectious diseases
A70	Chlamydia psittaci infections	79	Viral infection	infectious diseases
B26.9	Mumps without complication	79	Viral infection	infectious diseases
B97.5	Reovirus as the cause of diseases classified elsewhere	79	Viral infection	infectious diseases
B08.7	Yatapoxvirus infections	79	Viral infection	infectious diseases
A92.0	Chikungunya virus disease	79	Viral infection	infectious diseases
A74.81	Chlamydial peritonitis	79	Viral infection	infectious diseases
A82.9	Rabies, unspecified	79	Viral infection	infectious diseases
B08.04	Paravaccinia, unspecified	79	Viral infection	infectious diseases
A96.1	Machupo hemorrhagic fever	79	Viral infection	infectious diseases
J20.5	Acute bronchitis due to respiratory syncytial virus	79	Viral infection	infectious diseases
B26.83	Mumps nephritis	79	Viral infection	infectious diseases
B33.2	Viral carditis	79	Viral infection	infectious diseases
A74.8	Other chlamydial diseases	79	Viral infection	infectious diseases
B34	Viral infection of unspecified site	79	Viral infection	infectious diseases
B05.9	Measles without complication	79	Viral infection	infectious diseases
B26.8	Mumps with other complications	79	Viral infection	infectious diseases
B04	Monkeypox	79	Viral infection	infectious diseases
B26.0	Mumps orchitis	79	Viral infection	infectious diseases
B06.89	Other rubella complications	79	Viral infection	infectious diseases
B06.00	Rubella with neurological complication, unspecified	79	Viral infection	infectious diseases
A28.1	Cat-scratch disease	79	Viral infection	infectious diseases
B26.84	Mumps polyneuropathy	79	Viral infection	infectious diseases
B33.0	Epidemic myalgia	79	Viral infection	infectious diseases
B06	Rubella [German measles]	79	Viral infection	infectious diseases
B33.24	Viral cardiomyopathy	79	Viral infection	infectious diseases
A98.2	Kyasanur Forest disease	79	Viral infection	infectious diseases
A82	Rabies	79	Viral infection	infectious diseases
B33.4	Hantavirus (cardio)-pulmonary syndrome [HPS] [HCPS]	79	Viral infection	infectious diseases
A92.4	Rift Valley fever	79	Viral infection	infectious diseases
B25.8	Other cytomegaloviral diseases	79	Viral infection	infectious diseases
A98.3	Marburg virus disease	79	Viral infection	infectious diseases
A98.8	Other specified viral hemorrhagic fevers	79	Viral infection	infectious diseases
B97.2	Coronavirus as the cause of diseases classified elsewhere	79	Viral infection	infectious diseases
B08.8	Other specified viral infections characterized by skin and mucous membrane lesions	79	Viral infection	infectious diseases
A93.2	Colorado tick fever	79	Viral infection	infectious diseases
A92.8	Other specified mosquito-borne viral fevers	79	Viral infection	infectious diseases
A92	Other mosquito-borne viral fevers	79	Viral infection	infectious diseases
B34.8	Other viral infections of unspecified site	79	Viral infection	infectious diseases
A95.0	Sylvatic yellow fever	79	Viral infection	infectious diseases
B08.69	Other parapoxvirus infections	79	Viral infection	infectious diseases
B08.1	Molluscum contagiosum	79	Viral infection	infectious diseases
A98.5	Songo fever	79	Viral infection	infectious diseases
J20.7	Acute bronchitis due to echovirus	79	Viral infection	infectious diseases
A93	Other arthropod-borne viral fevers, not elsewhere classified	79	Viral infection	infectious diseases
B97.32	Oncovirus as the cause of diseases classified elsewhere	79	Viral infection	infectious diseases
A93.0	Oropouche virus disease	79	Viral infection	infectious diseases
B08.79	Other yatapoxvirus infections	79	Viral infection	infectious diseases
J20.4	Acute bronchitis due to parainfluenza virus	79	Viral infection	infectious diseases
A92.31	West Nile virus infection with encephalitis	79	Viral infection	infectious diseases
J20.6	Acute bronchitis due to rhinovirus	79	Viral infection	infectious diseases
B97.29	Other coronavirus as the cause of diseases classified elsewhere	79	Viral infection	infectious diseases
B97.81	Human metapneumovirus as the cause of diseases classified elsewhere	79	Viral infection	infectious diseases
B26.85	Mumps arthritis	79	Viral infection	infectious diseases
B05.1	Postmeasles meningitis	79	Viral infection	infectious diseases
J20.3	Acute bronchitis due to coxsackievirus	79	Viral infection	infectious diseases
B97.31	Lentivirus as the cause of diseases classified elsewhere	79	Viral infection	infectious diseases
B08.010	Cowpox	79	Viral infection	infectious diseases
L44.4	Infantile papular acrodermatitis [Gianotti-Crosti]	79	Viral infection	infectious diseases
A98.4	Ebola virus disease	79	Viral infection	infectious diseases
B97.39	Other retrovirus as the cause of diseases classified elsewhere	79	Viral infection	infectious diseases
B08.5	Enteroviral vesicular pharyngitis	79	Viral infection	infectious diseases
B08.01	Cowpox and vaccinia not from vaccine	79	Viral infection	infectious diseases
B97.4	Respiratory syncytial virus as the cause of diseases classified elsewhere	79	Viral infection	infectious diseases
B08.3	Erythema infectiosum [fifth disease]	79	Viral infection	infectious diseases
B26.81	Mumps hepatitis	79	Viral infection	infectious diseases
A92.32	West Nile virus infection with other neurologic manifestation	79	Viral infection	infectious diseases
B08.0	Other orthopoxvirus infections	79	Viral infection	infectious diseases
B25.2	Cytomegaloviral pancreatitis	79	Viral infection	infectious diseases
A92.1	O'nyong-nyong fever	79	Viral infection	infectious diseases
A74.89	Other chlamydial diseases	79	Viral infection	infectious diseases
A92.30	West Nile virus infection, unspecified	79	Viral infection	infectious diseases
B03	Smallpox	79	Viral infection	infectious diseases
B34.1	Enterovirus infection, unspecified	79	Viral infection	infectious diseases
A96.2	Lassa fever	79	Viral infection	infectious diseases
B97.19	Other enterovirus as the cause of diseases classified elsewhere	79	Viral infection	infectious diseases
B26.89	Other mumps complications	79	Viral infection	infectious diseases
B05.4	Measles with intestinal complications	79	Viral infection	infectious diseases
B34.2	Coronavirus infection, unspecified	79	Viral infection	infectious diseases
B34.0	Adenovirus infection, unspecified	79	Viral infection	infectious diseases
B97.34	Human T-cell lymphotrophic virus, type II [HTLV-II] as the cause of diseases classified elsewhere	79	Viral infection	infectious diseases
B08.4	Enteroviral vesicular stomatitis with exanthem	79	Viral infection	infectious diseases
B06.9	Rubella without complication	79	Viral infection	infectious diseases
B08.011	Vaccinia not from vaccine	79	Viral infection	infectious diseases
B33.3	Retrovirus infections, not elsewhere classified	79	Viral infection	infectious diseases
A91	Dengue hemorrhagic fever	79	Viral infection	infectious diseases
B08.02	Orf virus disease	79	Viral infection	infectious diseases
A96.8	Other arenaviral hemorrhagic fevers	79	Viral infection	infectious diseases
A92.39	West Nile virus infection with other complications	79	Viral infection	infectious diseases
B26.82	Mumps myocarditis	79	Viral infection	infectious diseases
B09	Unspecified viral infection characterized by skin and mucous membrane lesions	79	Viral infection	infectious diseases
B08.62	Sealpox	79	Viral infection	infectious diseases
B06.81	Rubella pneumonia	79	Viral infection	infectious diseases
B97.21	SARS-associated coronavirus as the cause of diseases classified elsewhere	79	Viral infection	infectious diseases
B26.3	Mumps pancreatitis	79	Viral infection	infectious diseases
A95.9	Yellow fever, unspecified	79	Viral infection	infectious diseases
A96	Arenaviral hemorrhagic fever	79	Viral infection	infectious diseases
B08.71	Tanapox virus disease	79	Viral infection	infectious diseases
B08.60	Parapoxvirus infection, unspecified	79	Viral infection	infectious diseases
B97.11	Coxsackievirus as the cause of diseases classified elsewhere	79	Viral infection	infectious diseases
B97.89	Other viral agents as the cause of diseases classified elsewhere	79	Viral infection	infectious diseases
A82.0	Sylvatic rabies	79	Viral infection	infectious diseases
B08.2	Exanthema subitum [sixth disease]	79	Viral infection	infectious diseases
B34.3	Parvovirus infection, unspecified	79	Viral infection	infectious diseases
A92.3	West Nile virus infection	79	Viral infection	infectious diseases
B97.30	Unspecified retrovirus as the cause of diseases classified elsewhere	79	Viral infection	infectious diseases
B06.09	Other neurological complications of rubella	79	Viral infection	infectious diseases
B06.0	Rubella with neurological complications	79	Viral infection	infectious diseases
B01	Varicella [chickenpox]	79.1	Varicella infection	infectious diseases
B01.81	Varicella keratitis	79.1	Varicella infection	infectious diseases
B01.0	Varicella meningitis	79.1	Varicella infection	infectious diseases
B01.9	Varicella without complication	79.1	Varicella infection	infectious diseases
B01.89	Other varicella complications	79.1	Varicella infection	infectious diseases
B01.8	Varicella with other complications	79.1	Varicella infection	infectious diseases
B01.12	Varicella myelitis	79.1	Varicella infection	infectious diseases
B27.80	Other infectious mononucleosis without complication	79.2	Infectious mononucleosis	infectious diseases
B27.90	Infectious mononucleosis, unspecified without complication	79.2	Infectious mononucleosis	infectious diseases
B27.89	Other infectious mononucleosis with other complication	79.2	Infectious mononucleosis	infectious diseases
B27.11	Cytomegaloviral mononucleosis with polyneuropathy	79.2	Infectious mononucleosis	infectious diseases
B27.09	Gammaherpesviral mononucleosis with other complications	79.2	Infectious mononucleosis	infectious diseases
B27.02	Gammaherpesviral mononucleosis with meningitis	79.2	Infectious mononucleosis	infectious diseases
B27.10	Cytomegaloviral mononucleosis without complications	79.2	Infectious mononucleosis	infectious diseases
B27.8	Other infectious mononucleosis	79.2	Infectious mononucleosis	infectious diseases
B27.91	Infectious mononucleosis, unspecified with polyneuropathy	79.2	Infectious mononucleosis	infectious diseases
B27.82	Other infectious mononucleosis with meningitis	79.2	Infectious mononucleosis	infectious diseases
B27.9	Infectious mononucleosis, unspecified	79.2	Infectious mononucleosis	infectious diseases
B27.99	Infectious mononucleosis, unspecified with other complication	79.2	Infectious mononucleosis	infectious diseases
B27.19	Cytomegaloviral mononucleosis with other complication	79.2	Infectious mononucleosis	infectious diseases
B27.01	Gammaherpesviral mononucleosis with polyneuropathy	79.2	Infectious mononucleosis	infectious diseases
B27	Infectious mononucleosis	79.2	Infectious mononucleosis	infectious diseases
B27.0	Gammaherpesviral mononucleosis	79.2	Infectious mononucleosis	infectious diseases
B27.81	Other infectious mononucleosis with polyneuropathy	79.2	Infectious mononucleosis	infectious diseases
B27.12	Cytomegaloviral mononucleosis with meningitis	79.2	Infectious mononucleosis	infectious diseases
B27.1	Cytomegaloviral mononucleosis	79.2	Infectious mononucleosis	infectious diseases
B27.92	Infectious mononucleosis, unspecified with meningitis	79.2	Infectious mononucleosis	infectious diseases
B27.00	Gammaherpesviral mononucleosis without complication	79.2	Infectious mononucleosis	infectious diseases
B34.9	Viral infection, unspecified	79.9	Viremia, NOS	infectious diseases
K68.11	Postprocedural retroperitoneal abscess	80	Postoperative infection	infectious diseases
T81.4	Infection following a procedure	80	Postoperative infection	infectious diseases
N98.0	Infection associated with artificial insemination	80	Postoperative infection	infectious diseases
T81.4XXS	Infection following a procedure, sequela	80	Postoperative infection	infectious diseases
J95.02	Infection of tracheostomy stoma	80	Postoperative infection	infectious diseases
T81.4XXD	Infection following a procedure, subsequent encounter	80	Postoperative infection	infectious diseases
K94.32	Esophagostomy infection	80	Postoperative infection	infectious diseases
K94.22	Gastrostomy infection	80	Postoperative infection	infectious diseases
T81.4XXA	Infection following a procedure, initial encounter	80	Postoperative infection	infectious diseases
T85.732	Infection and inflammatory reaction due to implanted electronic neurostimulator of peripheral nerve, electrode (lead)	81	Infection/inflammation of internal prosthetic device; implant; and graft	infectious diseases
T85.71	Infection and inflammatory reaction due to peritoneal dialysis catheter	81	Infection/inflammation of internal prosthetic device; implant; and graft	infectious diseases
T85.733D	Infection and inflammatory reaction due to implanted electronic neurostimulator of spinal cord, electrode (lead), subsequent encounter	81	Infection/inflammation of internal prosthetic device; implant; and graft	infectious diseases
T85.730A	Infection and inflammatory reaction due to ventricular intracranial (communicating) shunt, initial encounter	81	Infection/inflammation of internal prosthetic device; implant; and graft	infectious diseases
T85.731D	Infection and inflammatory reaction due to implanted electronic neurostimulator of brain, electrode (lead), subsequent encounter	81	Infection/inflammation of internal prosthetic device; implant; and graft	infectious diseases
T85.734S	Infection and inflammatory reaction due to implanted electronic neurostimulator, generator, sequela	81	Infection/inflammation of internal prosthetic device; implant; and graft	infectious diseases
T85.730S	Infection and inflammatory reaction due to ventricular intracranial (communicating) shunt, sequela	81	Infection/inflammation of internal prosthetic device; implant; and graft	infectious diseases
T85.79XA	Infection and inflammatory reaction due to other internal prosthetic devices, implants and grafts, initial encounter	81	Infection/inflammation of internal prosthetic device; implant; and graft	infectious diseases
T85.734	Infection and inflammatory reaction due to implanted electronic neurostimulator, generator	81	Infection/inflammation of internal prosthetic device; implant; and graft	infectious diseases
T85.738	Infection and inflammatory reaction due to other nervous system device, implant or graft	81	Infection/inflammation of internal prosthetic device; implant; and graft	infectious diseases
T85.731	Infection and inflammatory reaction due to implanted electronic neurostimulator of brain, electrode (lead)	81	Infection/inflammation of internal prosthetic device; implant; and graft	infectious diseases
T85.73	Infection and inflammatory reaction due to nervous system devices, implants and graft	81	Infection/inflammation of internal prosthetic device; implant; and graft	infectious diseases
T85.731A	Infection and inflammatory reaction due to implanted electronic neurostimulator of brain, electrode (lead), initial encounter	81	Infection/inflammation of internal prosthetic device; implant; and graft	infectious diseases
T85.738D	Infection and inflammatory reaction due to other nervous system device, implant or graft, subsequent encounter	81	Infection/inflammation of internal prosthetic device; implant; and graft	infectious diseases
T85.79XS	Infection and inflammatory reaction due to other internal prosthetic devices, implants and grafts, sequela	81	Infection/inflammation of internal prosthetic device; implant; and graft	infectious diseases
T85.731S	Infection and inflammatory reaction due to implanted electronic neurostimulator of brain, electrode (lead), sequela	81	Infection/inflammation of internal prosthetic device; implant; and graft	infectious diseases
T85.732A	Infection and inflammatory reaction due to implanted electronic neurostimulator of peripheral nerve, electrode (lead), initial encounter	81	Infection/inflammation of internal prosthetic device; implant; and graft	infectious diseases
T85.79XD	Infection and inflammatory reaction due to other internal prosthetic devices, implants and grafts, subsequent encounter	81	Infection/inflammation of internal prosthetic device; implant; and graft	infectious diseases
T85.72XA	Infection and inflammatory reaction due to insulin pump, initial encounter	81	Infection/inflammation of internal prosthetic device; implant; and graft	infectious diseases
T85.738A	Infection and inflammatory reaction due to other nervous system device, implant or graft, initial encounter	81	Infection/inflammation of internal prosthetic device; implant; and graft	infectious diseases
T85.733	Infection and inflammatory reaction due to implanted electronic neurostimulator of spinal cord, electrode (lead)	81	Infection/inflammation of internal prosthetic device; implant; and graft	infectious diseases
T85.7	Infection and inflammatory reaction due to other internal prosthetic devices, implants and grafts	81	Infection/inflammation of internal prosthetic device; implant; and graft	infectious diseases
T85.71XD	Infection and inflammatory reaction due to peritoneal dialysis catheter, subsequent encounter	81	Infection/inflammation of internal prosthetic device; implant; and graft	infectious diseases
T85.735S	Infection and inflammatory reaction due to cranial or spinal infusion catheter, sequela	81	Infection/inflammation of internal prosthetic device; implant; and graft	infectious diseases
T85.72XD	Infection and inflammatory reaction due to insulin pump, subsequent encounter	81	Infection/inflammation of internal prosthetic device; implant; and graft	infectious diseases
T85.735D	Infection and inflammatory reaction due to cranial or spinal infusion catheter, subsequent encounter	81	Infection/inflammation of internal prosthetic device; implant; and graft	infectious diseases
T85.732D	Infection and inflammatory reaction due to implanted electronic neurostimulator of peripheral nerve, electrode (lead), subsequent encounter	81	Infection/inflammation of internal prosthetic device; implant; and graft	infectious diseases
T85.79	Infection and inflammatory reaction due to other internal prosthetic devices, implants and grafts	81	Infection/inflammation of internal prosthetic device; implant; and graft	infectious diseases
T85.730	Infection and inflammatory reaction due to ventricular intracranial (communicating) shunt	81	Infection/inflammation of internal prosthetic device; implant; and graft	infectious diseases
T85.734D	Infection and inflammatory reaction due to implanted electronic neurostimulator, generator, subsequent encounter	81	Infection/inflammation of internal prosthetic device; implant; and graft	infectious diseases
T85.735	Infection and inflammatory reaction due to cranial or spinal infusion catheter	81	Infection/inflammation of internal prosthetic device; implant; and graft	infectious diseases
T85.72	Infection and inflammatory reaction due to insulin pump	81	Infection/inflammation of internal prosthetic device; implant; and graft	infectious diseases
T85.733A	Infection and inflammatory reaction due to implanted electronic neurostimulator of spinal cord, electrode (lead), initial encounter	81	Infection/inflammation of internal prosthetic device; implant; and graft	infectious diseases
T85.71XA	Infection and inflammatory reaction due to peritoneal dialysis catheter, initial encounter	81	Infection/inflammation of internal prosthetic device; implant; and graft	infectious diseases
T85.733S	Infection and inflammatory reaction due to implanted electronic neurostimulator of spinal cord, electrode (lead), sequela	81	Infection/inflammation of internal prosthetic device; implant; and graft	infectious diseases
T85.730D	Infection and inflammatory reaction due to ventricular intracranial (communicating) shunt, subsequent encounter	81	Infection/inflammation of internal prosthetic device; implant; and graft	infectious diseases
T85.71XS	Infection and inflammatory reaction due to peritoneal dialysis catheter, sequela	81	Infection/inflammation of internal prosthetic device; implant; and graft	infectious diseases
T85.72XS	Infection and inflammatory reaction due to insulin pump, sequela	81	Infection/inflammation of internal prosthetic device; implant; and graft	infectious diseases
T85.738S	Infection and inflammatory reaction due to other nervous system device, implant or graft, sequela	81	Infection/inflammation of internal prosthetic device; implant; and graft	infectious diseases
T85.732S	Infection and inflammatory reaction due to implanted electronic neurostimulator of peripheral nerve, electrode (lead), sequela	81	Infection/inflammation of internal prosthetic device; implant; and graft	infectious diseases
T85.734A	Infection and inflammatory reaction due to implanted electronic neurostimulator, generator, initial encounter	81	Infection/inflammation of internal prosthetic device; implant; and graft	infectious diseases
T85.735A	Infection and inflammatory reaction due to cranial or spinal infusion catheter, initial encounter	81	Infection/inflammation of internal prosthetic device; implant; and graft	infectious diseases
D89.813	Graft-versus-host disease, unspecified	81.1	Graft-versus-host disease	infectious diseases
D89.81	Graft-versus-host disease	81.1	Graft-versus-host disease	infectious diseases
D89.812	Acute on chronic graft-versus-host disease	81.11	Acute graft-versus-host disease	infectious diseases
D89.810	Acute graft-versus-host disease	81.11	Acute graft-versus-host disease	infectious diseases
D89.811	Chronic graft-versus-host disease	81.12	Chronic graft-versus-host disease	infectious diseases
A51.32	Syphilitic alopecia	90	Sexually transmitted infections (not HIV or hepatitis)	infectious diseases
A50.6	Late congenital syphilis, latent	90	Sexually transmitted infections (not HIV or hepatitis)	infectious diseases
A63.8	Other specified predominantly sexually transmitted diseases	90	Sexually transmitted infections (not HIV or hepatitis)	infectious diseases
A52.15	Late syphilitic neuropathy	90	Sexually transmitted infections (not HIV or hepatitis)	infectious diseases
A53.9	Syphilis, unspecified	90	Sexually transmitted infections (not HIV or hepatitis)	infectious diseases
A50.39	Other late congenital syphilitic oculopathy	90	Sexually transmitted infections (not HIV or hepatitis)	infectious diseases
A51.2	Primary syphilis of other sites	90	Sexually transmitted infections (not HIV or hepatitis)	infectious diseases
A52.72	Syphilis of lung and bronchus	90	Sexually transmitted infections (not HIV or hepatitis)	infectious diseases
A50.0	Early congenital syphilis, symptomatic	90	Sexually transmitted infections (not HIV or hepatitis)	infectious diseases
A50.3	Late congenital syphilitic oculopathy	90	Sexually transmitted infections (not HIV or hepatitis)	infectious diseases
A50.53	Hutchinson's triad	90	Sexually transmitted infections (not HIV or hepatitis)	infectious diseases
A51.46	Secondary syphilitic osteopathy	90	Sexually transmitted infections (not HIV or hepatitis)	infectious diseases
A52.76	Other genitourinary symptomatic late syphilis	90	Sexually transmitted infections (not HIV or hepatitis)	infectious diseases
A52.79	Other symptomatic late syphilis	90	Sexually transmitted infections (not HIV or hepatitis)	infectious diseases
A64	Unspecified sexually transmitted disease	90	Sexually transmitted infections (not HIV or hepatitis)	infectious diseases
A50.43	Late congenital syphilitic polyneuropathy	90	Sexually transmitted infections (not HIV or hepatitis)	infectious diseases
A51.31	Condyloma latum	90	Sexually transmitted infections (not HIV or hepatitis)	infectious diseases
A52.02	Syphilitic aortitis	90	Sexually transmitted infections (not HIV or hepatitis)	infectious diseases
A52.74	Syphilis of liver and other viscera	90	Sexually transmitted infections (not HIV or hepatitis)	infectious diseases
A53.0	Latent syphilis, unspecified as early or late	90	Sexually transmitted infections (not HIV or hepatitis)	infectious diseases
A51.39	Other secondary syphilis of skin	90	Sexually transmitted infections (not HIV or hepatitis)	infectious diseases
A51.45	Secondary syphilitic hepatitis	90	Sexually transmitted infections (not HIV or hepatitis)	infectious diseases
A51.43	Secondary syphilitic oculopathy	90	Sexually transmitted infections (not HIV or hepatitis)	infectious diseases
A51.41	Secondary syphilitic meningitis	90	Sexually transmitted infections (not HIV or hepatitis)	infectious diseases
A50.04	Early congenital syphilitic pneumonia	90	Sexually transmitted infections (not HIV or hepatitis)	infectious diseases
A50.55	Late congenital syphilitic arthropathy	90	Sexually transmitted infections (not HIV or hepatitis)	infectious diseases
A51.0	Primary genital syphilis	90	Sexually transmitted infections (not HIV or hepatitis)	infectious diseases
A50.1	Early congenital syphilis, latent	90	Sexually transmitted infections (not HIV or hepatitis)	infectious diseases
A50.41	Late congenital syphilitic meningitis	90	Sexually transmitted infections (not HIV or hepatitis)	infectious diseases
A50.5	Other late congenital syphilis, symptomatic	90	Sexually transmitted infections (not HIV or hepatitis)	infectious diseases
A52.2	Asymptomatic neurosyphilis	90	Sexually transmitted infections (not HIV or hepatitis)	infectious diseases
A52.7	Other symptomatic late syphilis	90	Sexually transmitted infections (not HIV or hepatitis)	infectious diseases
A50.05	Early congenital syphilitic rhinitis	90	Sexually transmitted infections (not HIV or hepatitis)	infectious diseases
A52.71	Late syphilitic oculopathy	90	Sexually transmitted infections (not HIV or hepatitis)	infectious diseases
A50.51	Clutton's joints	90	Sexually transmitted infections (not HIV or hepatitis)	infectious diseases
A52.03	Syphilitic endocarditis	90	Sexually transmitted infections (not HIV or hepatitis)	infectious diseases
A52.01	Syphilitic aneurysm of aorta	90	Sexually transmitted infections (not HIV or hepatitis)	infectious diseases
A50.56	Late congenital syphilitic osteochondropathy	90	Sexually transmitted infections (not HIV or hepatitis)	infectious diseases
A50.02	Early congenital syphilitic osteochondropathy	90	Sexually transmitted infections (not HIV or hepatitis)	infectious diseases
A50.03	Early congenital syphilitic pharyngitis	90	Sexually transmitted infections (not HIV or hepatitis)	infectious diseases
A50.30	Late congenital syphilitic oculopathy, unspecified	90	Sexually transmitted infections (not HIV or hepatitis)	infectious diseases
A51.44	Secondary syphilitic nephritis	90	Sexually transmitted infections (not HIV or hepatitis)	infectious diseases
A51.4	Other secondary syphilis	90	Sexually transmitted infections (not HIV or hepatitis)	infectious diseases
A51.9	Early syphilis, unspecified	90	Sexually transmitted infections (not HIV or hepatitis)	infectious diseases
A50.07	Early mucocutaneous congenital syphilis	90	Sexually transmitted infections (not HIV or hepatitis)	infectious diseases
A50.9	Congenital syphilis, unspecified	90	Sexually transmitted infections (not HIV or hepatitis)	infectious diseases
A52.78	Syphilis of other musculoskeletal tissue	90	Sexually transmitted infections (not HIV or hepatitis)	infectious diseases
A50	Congenital syphilis	90	Sexually transmitted infections (not HIV or hepatitis)	infectious diseases
A50.42	Late congenital syphilitic encephalitis	90	Sexually transmitted infections (not HIV or hepatitis)	infectious diseases
A52.12	Other cerebrospinal syphilis	90	Sexually transmitted infections (not HIV or hepatitis)	infectious diseases
A50.44	Late congenital syphilitic optic nerve atrophy	90	Sexually transmitted infections (not HIV or hepatitis)	infectious diseases
A52.17	General paresis	90	Sexually transmitted infections (not HIV or hepatitis)	infectious diseases
A52.16	Charcot's arthropathy (tabetic)	90	Sexually transmitted infections (not HIV or hepatitis)	infectious diseases
A52.75	Syphilitic glomerular disease	90	Sexually transmitted infections (not HIV or hepatitis)	infectious diseases
R85.618	Other abnormal cytological findings on specimens from anus	90	Sexually transmitted infections (not HIV or hepatitis)	infectious diseases
A51.5	Early syphilis, latent	90	Sexually transmitted infections (not HIV or hepatitis)	infectious diseases
A50.40	Late congenital neurosyphilis, unspecified	90	Sexually transmitted infections (not HIV or hepatitis)	infectious diseases
A52.05	Other cerebrovascular syphilis	90	Sexually transmitted infections (not HIV or hepatitis)	infectious diseases
A50.4	Late congenital neurosyphilis [juvenile neurosyphilis]	90	Sexually transmitted infections (not HIV or hepatitis)	infectious diseases
A52.9	Late syphilis, unspecified	90	Sexually transmitted infections (not HIV or hepatitis)	infectious diseases
A52.73	Symptomatic late syphilis of other respiratory organs	90	Sexually transmitted infections (not HIV or hepatitis)	infectious diseases
A50.06	Early cutaneous congenital syphilis	90	Sexually transmitted infections (not HIV or hepatitis)	infectious diseases
A52.14	Late syphilitic encephalitis	90	Sexually transmitted infections (not HIV or hepatitis)	infectious diseases
A55	Chlamydial lymphogranuloma (venereum)	90	Sexually transmitted infections (not HIV or hepatitis)	infectious diseases
A50.01	Early congenital syphilitic oculopathy	90	Sexually transmitted infections (not HIV or hepatitis)	infectious diseases
A52.06	Syphilitic pericarditis	90	Sexually transmitted infections (not HIV or hepatitis)	infectious diseases
A50.2	Early congenital syphilis, unspecified	90	Sexually transmitted infections (not HIV or hepatitis)	infectious diseases
A52.04	Syphilitic cerebral arteritis	90	Sexually transmitted infections (not HIV or hepatitis)	infectious diseases
A50.52	Hutchinson's teeth	90	Sexually transmitted infections (not HIV or hepatitis)	infectious diseases
A50.31	Late congenital syphilitic interstitial keratitis	90	Sexually transmitted infections (not HIV or hepatitis)	infectious diseases
A51.49	Other secondary syphilitic conditions	90	Sexually transmitted infections (not HIV or hepatitis)	infectious diseases
A52.11	Tabes dorsalis	90	Sexually transmitted infections (not HIV or hepatitis)	infectious diseases
A50.32	Late congenital syphilitic chorioretinitis	90	Sexually transmitted infections (not HIV or hepatitis)	infectious diseases
A58	Granuloma inguinale	90	Sexually transmitted infections (not HIV or hepatitis)	infectious diseases
A50.08	Early visceral congenital syphilis	90	Sexually transmitted infections (not HIV or hepatitis)	infectious diseases
A52.3	Neurosyphilis, unspecified	90	Sexually transmitted infections (not HIV or hepatitis)	infectious diseases
A52.8	Late syphilis, latent	90	Sexually transmitted infections (not HIV or hepatitis)	infectious diseases
A52.00	Cardiovascular syphilis, unspecified	90	Sexually transmitted infections (not HIV or hepatitis)	infectious diseases
A52.0	Cardiovascular and cerebrovascular syphilis	90	Sexually transmitted infections (not HIV or hepatitis)	infectious diseases
A50.7	Late congenital syphilis, unspecified	90	Sexually transmitted infections (not HIV or hepatitis)	infectious diseases
A50.59	Other late congenital syphilis, symptomatic	90	Sexually transmitted infections (not HIV or hepatitis)	infectious diseases
A50.45	Juvenile tabetoparetic neurosyphilis	90	Sexually transmitted infections (not HIV or hepatitis)	infectious diseases
A52.13	Late syphilitic meningitis	90	Sexually transmitted infections (not HIV or hepatitis)	infectious diseases
A52.77	Syphilis of bone and joint	90	Sexually transmitted infections (not HIV or hepatitis)	infectious diseases
A51.42	Secondary syphilitic female pelvic disease	90	Sexually transmitted infections (not HIV or hepatitis)	infectious diseases
A52.19	Other symptomatic neurosyphilis	90	Sexually transmitted infections (not HIV or hepatitis)	infectious diseases
A51.3	Secondary syphilis of skin and mucous membranes	90	Sexually transmitted infections (not HIV or hepatitis)	infectious diseases
A52	Late syphilis	90	Sexually transmitted infections (not HIV or hepatitis)	infectious diseases
A51	Early syphilis	90	Sexually transmitted infections (not HIV or hepatitis)	infectious diseases
A53	Other and unspecified syphilis	90	Sexually transmitted infections (not HIV or hepatitis)	infectious diseases
A50.09	Other early congenital syphilis, symptomatic	90	Sexually transmitted infections (not HIV or hepatitis)	infectious diseases
R85.81	Anal high risk human papillomavirus (HPV) DNA test positive	90	Sexually transmitted infections (not HIV or hepatitis)	infectious diseases
A57	Chancroid	90	Sexually transmitted infections (not HIV or hepatitis)	infectious diseases
A50.57	Syphilitic saddle nose	90	Sexually transmitted infections (not HIV or hepatitis)	infectious diseases
A50.49	Other late congenital neurosyphilis	90	Sexually transmitted infections (not HIV or hepatitis)	infectious diseases
R85.82	Anal low risk human papillomavirus (HPV) DNA test positive	90	Sexually transmitted infections (not HIV or hepatitis)	infectious diseases
N34.1	Nonspecific urethritis	90	Sexually transmitted infections (not HIV or hepatitis)	infectious diseases
A52.09	Other cardiovascular syphilis	90	Sexually transmitted infections (not HIV or hepatitis)	infectious diseases
A52.10	Symptomatic neurosyphilis, unspecified	90	Sexually transmitted infections (not HIV or hepatitis)	infectious diseases
A50.54	Late congenital cardiovascular syphilis	90	Sexually transmitted infections (not HIV or hepatitis)	infectious diseases
A51.1	Primary anal syphilis	90	Sexually transmitted infections (not HIV or hepatitis)	infectious diseases
A54.83	Gonococcal pericarditis	90.2	Gonococcal infections	infectious diseases
A54.21	Gonococcal infection of kidney and ureter	90.2	Gonococcal infections	infectious diseases
A54.09	Other gonococcal infection of lower genitourinary tract	90.2	Gonococcal infections	infectious diseases
A54.3	Gonococcal infection of eye	90.2	Gonococcal infections	infectious diseases
A54.89	Other gonococcal infections	90.2	Gonococcal infections	infectious diseases
A54.84	Gonococcal pneumonia	90.2	Gonococcal infections	infectious diseases
A54.24	Gonococcal female pelvic inflammatory disease	90.2	Gonococcal infections	infectious diseases
A54.9	Gonococcal infection, unspecified	90.2	Gonococcal infections	infectious diseases
A54.5	Gonococcal pharyngitis	90.2	Gonococcal infections	infectious diseases
A54.82	Gonococcal brain abscess	90.2	Gonococcal infections	infectious diseases
A54.6	Gonococcal infection of anus and rectum	90.2	Gonococcal infections	infectious diseases
A54.49	Gonococcal infection of other musculoskeletal tissue	90.2	Gonococcal infections	infectious diseases
A54.0	Gonococcal infection of lower genitourinary tract without periurethral or accessory gland abscess	90.2	Gonococcal infections	infectious diseases
A54.81	Gonococcal meningitis	90.2	Gonococcal infections	infectious diseases
A54.29	Other gonococcal genitourinary infections	90.2	Gonococcal infections	infectious diseases
A54.00	Gonococcal infection of lower genitourinary tract, unspecified	90.2	Gonococcal infections	infectious diseases
A54.86	Gonococcal sepsis	90.2	Gonococcal infections	infectious diseases
A54.33	Gonococcal keratitis	90.2	Gonococcal infections	infectious diseases
A54.22	Gonococcal prostatitis	90.2	Gonococcal infections	infectious diseases
A54.31	Gonococcal conjunctivitis	90.2	Gonococcal infections	infectious diseases
A54.40	Gonococcal infection of musculoskeletal system, unspecified	90.2	Gonococcal infections	infectious diseases
A54.41	Gonococcal spondylopathy	90.2	Gonococcal infections	infectious diseases
A54.02	Gonococcal vulvovaginitis, unspecified	90.2	Gonococcal infections	infectious diseases
A54.43	Gonococcal osteomyelitis	90.2	Gonococcal infections	infectious diseases
A54.01	Gonococcal cystitis and urethritis, unspecified	90.2	Gonococcal infections	infectious diseases
A54.30	Gonococcal infection of eye, unspecified	90.2	Gonococcal infections	infectious diseases
A54.23	Gonococcal orchitis	90.2	Gonococcal infections	infectious diseases
A54.32	Gonococcal iridocyclitis	90.2	Gonococcal infections	infectious diseases
A54.1	Gonococcal infection of lower genitourinary tract with periurethral and accessory gland abscess	90.2	Gonococcal infections	infectious diseases
A54.03	Gonococcal cervicitis, unspecified	90.2	Gonococcal infections	infectious diseases
A54.2	Gonococcal pelviperitonitis and other gonococcal genitourinary infection	90.2	Gonococcal infections	infectious diseases
A54	Gonococcal infection	90.2	Gonococcal infections	infectious diseases
A54.85	Gonococcal peritonitis	90.2	Gonococcal infections	infectious diseases
A54.39	Other gonococcal eye infection	90.2	Gonococcal infections	infectious diseases
A56.09	Other chlamydial infection of lower genitourinary tract	90.3	Venereal diseases due to Chlamydia trachomatis	infectious diseases
A56.4	Chlamydial infection of pharynx	90.3	Venereal diseases due to Chlamydia trachomatis	infectious diseases
A56.11	Chlamydial female pelvic inflammatory disease	90.3	Venereal diseases due to Chlamydia trachomatis	infectious diseases
A56.19	Other chlamydial genitourinary infection	90.3	Venereal diseases due to Chlamydia trachomatis	infectious diseases
A56.01	Chlamydial cystitis and urethritis	90.3	Venereal diseases due to Chlamydia trachomatis	infectious diseases
A56.0	Chlamydial infection of lower genitourinary tract	90.3	Venereal diseases due to Chlamydia trachomatis	infectious diseases
A56.8	Sexually transmitted chlamydial infection of other sites	90.3	Venereal diseases due to Chlamydia trachomatis	infectious diseases
A56.2	Chlamydial infection of genitourinary tract, unspecified	90.3	Venereal diseases due to Chlamydia trachomatis	infectious diseases
A56.00	Chlamydial infection of lower genitourinary tract, unspecified	90.3	Venereal diseases due to Chlamydia trachomatis	infectious diseases
A56.3	Chlamydial infection of anus and rectum	90.3	Venereal diseases due to Chlamydia trachomatis	infectious diseases
A56.02	Chlamydial vulvovaginitis	90.3	Venereal diseases due to Chlamydia trachomatis	infectious diseases
B35.0	Tinea barbae and tinea capitis	110.1	Dermatophytosis	infectious diseases
B35.2	Tinea manuum	110.1	Dermatophytosis	infectious diseases
B35.9	Dermatophytosis, unspecified	110.1	Dermatophytosis	infectious diseases
B35.8	Other dermatophytoses	110.1	Dermatophytosis	infectious diseases
B35	Dermatophytosis	110.1	Dermatophytosis	infectious diseases
B35.1	Tinea unguium	110.11	Dermatophytosis of nail	infectious diseases
B35.3	Tinea pedis	110.12	Althete's foot	infectious diseases
B35.4	Tinea corporis	110.13	Dermatophytosis of the body	infectious diseases
B35.5	Tinea imbricata	110.13	Dermatophytosis of the body	infectious diseases
B35.6	Tinea cruris	110.13	Dermatophytosis of the body	infectious diseases
B36.3	Black piedra	110.2	Dermatomycoses	infectious diseases
B36.2	White piedra	110.2	Dermatomycoses	infectious diseases
B36.1	Tinea nigra	110.2	Dermatomycoses	infectious diseases
B36.0	Pityriasis versicolor	110.2	Dermatomycoses	infectious diseases
B36	Other superficial mycoses	110.2	Dermatomycoses	infectious diseases
B36.9	Superficial mycosis, unspecified	110.2	Dermatomycoses	infectious diseases
B36.8	Other specified superficial mycoses	110.2	Dermatomycoses	infectious diseases
B37.8	Candidiasis of other sites	112	Candidiasis	infectious diseases
B37	Candidiasis	112	Candidiasis	infectious diseases
B37.4	Candidiasis of other urogenital sites	112	Candidiasis	infectious diseases
B37.9	Candidiasis, unspecified	112	Candidiasis	infectious diseases
B37.84	Candidal otitis externa	112	Candidiasis	infectious diseases
B37.3	Candidiasis of vulva and vagina	112	Candidiasis	infectious diseases
B37.81	Candidal esophagitis	112	Candidiasis	infectious diseases
B37.42	Candidal balanitis	112	Candidiasis	infectious diseases
B37.49	Other urogenital candidiasis	112	Candidiasis	infectious diseases
B37.0	Candidal stomatitis	112	Candidiasis	infectious diseases
B37.83	Candidal cheilitis	112	Candidiasis	infectious diseases
B37.41	Candidal cystitis and urethritis	112	Candidiasis	infectious diseases
B37.89	Other sites of candidiasis	112	Candidiasis	infectious diseases
B37.82	Candidal enteritis	112	Candidiasis	infectious diseases
B37.7	Candidal sepsis	112	Candidiasis	infectious diseases
B37.2	Candidiasis of skin and nail	112.3	Candidiasis of skin and nails	infectious diseases
B45.3	Osseous cryptococcosis	117	Mycoses	infectious diseases
B42.9	Sporotrichosis, unspecified	117	Mycoses	infectious diseases
B43.1	Pheomycotic brain abscess	117	Mycoses	infectious diseases
B43.2	Subcutaneous pheomycotic abscess and cyst	117	Mycoses	infectious diseases
B42.1	Lymphocutaneous sporotrichosis	117	Mycoses	infectious diseases
B45.2	Cutaneous cryptococcosis	117	Mycoses	infectious diseases
B48.1	Rhinosporidiosis	117	Mycoses	infectious diseases
B45	Cryptococcosis	117	Mycoses	infectious diseases
B45.9	Cryptococcosis, unspecified	117	Mycoses	infectious diseases
B43.0	Cutaneous chromomycosis	117	Mycoses	infectious diseases
B45.0	Pulmonary cryptococcosis	117	Mycoses	infectious diseases
B43.9	Chromomycosis, unspecified	117	Mycoses	infectious diseases
B48.3	Geotrichum stomatitis	117	Mycoses	infectious diseases
B42.8	Other forms of sporotrichosis	117	Mycoses	infectious diseases
B43.8	Other forms of chromomycosis	117	Mycoses	infectious diseases
B46.3	Cutaneous mucormycosis	117	Mycoses	infectious diseases
B48.8	Other specified mycoses	117	Mycoses	infectious diseases
B46.9	Zygomycosis, unspecified	117	Mycoses	infectious diseases
B43	Chromomycosis and pheomycotic abscess	117	Mycoses	infectious diseases
B42.89	Other forms of sporotrichosis	117	Mycoses	infectious diseases
B42	Sporotrichosis	117	Mycoses	infectious diseases
B48.2	Infection due to Pseudallescheria boydii	117	Mycoses	infectious diseases
B49	Unspecified mycosis	117	Mycoses	infectious diseases
B42.82	Sporotrichosis arthritis	117	Mycoses	infectious diseases
B46.2	Gastrointestinal mucormycosis	117	Mycoses	infectious diseases
B46.0	Pulmonary mucormycosis	117	Mycoses	infectious diseases
B46.1	Rhinocerebral mucormycosis	117	Mycoses	infectious diseases
B46.5	Mucormycosis, unspecified	117	Mycoses	infectious diseases
B47.0	Maduromycosis	117	Mycoses	infectious diseases
B45.8	Other forms of cryptococcosis	117	Mycoses	infectious diseases
B46.4	Disseminated mucormycosis	117	Mycoses	infectious diseases
B42.7	Generalized sporotrichosis	117	Mycoses	infectious diseases
B42.81	Meningitis due to sporotrichosis	117	Mycoses	infectious diseases
B46	Zygomycosis	117	Mycoses	infectious diseases
B42.0	Pulmonary sporotrichosis	117	Mycoses	infectious diseases
B46.8	Other zygomycoses	117	Mycoses	infectious diseases
B45.7	Disseminated cryptococcosis	117	Mycoses	infectious diseases
B39.0	Acute pulmonary histoplasmosis capsulati	117.1	Histoplasmosis	infectious diseases
B39.2	Pulmonary histoplasmosis capsulati, unspecified	117.1	Histoplasmosis	infectious diseases
B39.9	Histoplasmosis, unspecified	117.1	Histoplasmosis	infectious diseases
B39.3	Disseminated histoplasmosis capsulati	117.1	Histoplasmosis	infectious diseases
B39.4	Histoplasmosis capsulati, unspecified	117.1	Histoplasmosis	infectious diseases
B39	Histoplasmosis	117.1	Histoplasmosis	infectious diseases
B39.5	Histoplasmosis duboisii	117.1	Histoplasmosis	infectious diseases
B39.1	Chronic pulmonary histoplasmosis capsulati	117.1	Histoplasmosis	infectious diseases
B38.9	Coccidioidomycosis, unspecified	117.2	Coccidioidomycosis	infectious diseases
B38.81	Prostatic coccidioidomycosis	117.2	Coccidioidomycosis	infectious diseases
B38.7	Disseminated coccidioidomycosis	117.2	Coccidioidomycosis	infectious diseases
B38.3	Cutaneous coccidioidomycosis	117.2	Coccidioidomycosis	infectious diseases
B38	Coccidioidomycosis	117.2	Coccidioidomycosis	infectious diseases
B38.8	Other forms of coccidioidomycosis	117.2	Coccidioidomycosis	infectious diseases
B38.89	Other forms of coccidioidomycosis	117.2	Coccidioidomycosis	infectious diseases
B40.1	Chronic pulmonary blastomycosis	117.3	Blastomycotic infection	infectious diseases
B40.0	Acute pulmonary blastomycosis	117.3	Blastomycotic infection	infectious diseases
B41.8	Other forms of paracoccidioidomycosis	117.3	Blastomycotic infection	infectious diseases
B40.7	Disseminated blastomycosis	117.3	Blastomycotic infection	infectious diseases
B40.2	Pulmonary blastomycosis, unspecified	117.3	Blastomycotic infection	infectious diseases
B40.8	Other forms of blastomycosis	117.3	Blastomycotic infection	infectious diseases
B40.9	Blastomycosis, unspecified	117.3	Blastomycotic infection	infectious diseases
B40.89	Other forms of blastomycosis	117.3	Blastomycotic infection	infectious diseases
B41.9	Paracoccidioidomycosis, unspecified	117.3	Blastomycotic infection	infectious diseases
B40.81	Meningomyelitis due to blastomycosis	117.3	Blastomycotic infection	infectious diseases
B48.0	Lobomycosis	117.3	Blastomycotic infection	infectious diseases
B41.7	Generalized paracoccidioidomycosis	117.3	Blastomycotic infection	infectious diseases
B41	Paracoccidioidomycosis	117.3	Blastomycotic infection	infectious diseases
B41.0	Pulmonary paracoccidioidomycosis	117.3	Blastomycotic infection	infectious diseases
B40.3	Cutaneous blastomycosis	117.3	Blastomycotic infection	infectious diseases
B40	Blastomycosis	117.3	Blastomycotic infection	infectious diseases
B44.2	Tonsillar aspergillosis	117.4	Aspergillosis	infectious diseases
B44.7	Disseminated aspergillosis	117.4	Aspergillosis	infectious diseases
B48.4	Penicillosis	117.4	Aspergillosis	infectious diseases
B44.1	Other pulmonary aspergillosis	117.4	Aspergillosis	infectious diseases
B44.81	Allergic bronchopulmonary aspergillosis	117.4	Aspergillosis	infectious diseases
B44.0	Invasive pulmonary aspergillosis	117.4	Aspergillosis	infectious diseases
B44.89	Other forms of aspergillosis	117.4	Aspergillosis	infectious diseases
B44.9	Aspergillosis, unspecified	117.4	Aspergillosis	infectious diseases
B44	Aspergillosis	117.4	Aspergillosis	infectious diseases
B44.8	Other forms of aspergillosis	117.4	Aspergillosis	infectious diseases
A66.3	Hyperkeratosis of yaws	130	Spirochetal infection	infectious diseases
A27.89	Other forms of leptospirosis	130	Spirochetal infection	infectious diseases
A68	Relapsing fevers	130	Spirochetal infection	infectious diseases
A65	Nonvenereal syphilis	130	Spirochetal infection	infectious diseases
A66.1	Plantar or palmar papilloma of yaws	130	Spirochetal infection	infectious diseases
A68.1	Tick-borne relapsing fever	130	Spirochetal infection	infectious diseases
A69	Other spirochetal infections	130	Spirochetal infection	infectious diseases
A69.8	Other specified spirochetal infections	130	Spirochetal infection	infectious diseases
A67.0	Primary lesions of pinta	130	Spirochetal infection	infectious diseases
A66.4	Nodular late yaws (ulcerated)	130	Spirochetal infection	infectious diseases
A67.1	Intermediate lesions of pinta	130	Spirochetal infection	infectious diseases
A68.9	Relapsing fever, unspecified	130	Spirochetal infection	infectious diseases
A27.0	Leptospirosis icterohemorrhagica	130	Spirochetal infection	infectious diseases
A66.6	Yaws periostitis (hypertrophic)	130	Spirochetal infection	infectious diseases
A66	Yaws	130	Spirochetal infection	infectious diseases
A69.1	Other Vincent's infections	130	Spirochetal infection	infectious diseases
A69.9	Spirochetal infection, unspecified	130	Spirochetal infection	infectious diseases
A66.5	Rhinopharyngitis mutilans	130	Spirochetal infection	infectious diseases
A27	Leptospirosis	130	Spirochetal infection	infectious diseases
A66.0	Mother yaw	130	Spirochetal infection	infectious diseases
A67	Pinta [carate]	130	Spirochetal infection	infectious diseases
A67.9	Pinta, unspecified	130	Spirochetal infection	infectious diseases
A27.9	Leptospirosis, unspecified	130	Spirochetal infection	infectious diseases
A67.3	Mixed lesions of pinta	130	Spirochetal infection	infectious diseases
A66.8	Yaws without clinical manifestations, with positive serology	130	Spirochetal infection	infectious diseases
A66.2	Other early skin lesions of yaws	130	Spirochetal infection	infectious diseases
A66.9	Yaws, unspecified	130	Spirochetal infection	infectious diseases
A66.7	Other manifestations of yaws	130	Spirochetal infection	infectious diseases
A68.0	Relapsing fever due to Borrelia recurrentis	130	Spirochetal infection	infectious diseases
A67.2	Late lesions of pinta	130	Spirochetal infection	infectious diseases
A69.23	Arthritis due to Lyme disease	130.1	Lyme disease	infectious diseases
A69.20	Lyme disease, unspecified	130.1	Lyme disease	infectious diseases
A69.2	Lyme disease	130.1	Lyme disease	infectious diseases
A69.29	Other conditions associated with Lyme disease	130.1	Lyme disease	infectious diseases
A69.22	Other neurologic disorders in Lyme disease	130.1	Lyme disease	infectious diseases
A69.21	Meningitis due to Lyme disease	130.1	Lyme disease	infectious diseases
A59.8	Trichomoniasis of other sites	131	Protozoan infection	infectious diseases
A59.9	Trichomoniasis, unspecified	131	Protozoan infection	infectious diseases
A59.0	Urogenital trichomoniasis	131	Protozoan infection	infectious diseases
B58.89	Toxoplasmosis with other organ involvement	131	Protozoan infection	infectious diseases
A59.00	Urogenital trichomoniasis, unspecified	131	Protozoan infection	infectious diseases
A59.03	Trichomonal cystitis and urethritis	131	Protozoan infection	infectious diseases
A59.01	Trichomonal vulvovaginitis	131	Protozoan infection	infectious diseases
A59	Trichomoniasis	131	Protozoan infection	infectious diseases
A59.02	Trichomonal prostatitis	131	Protozoan infection	infectious diseases
B58.82	Toxoplasma myositis	131	Protozoan infection	infectious diseases
B58.83	Toxoplasma tubulo-interstitial nephropathy	131	Protozoan infection	infectious diseases
B58.00	Toxoplasma oculopathy, unspecified	131	Protozoan infection	infectious diseases
B58	Toxoplasmosis	131	Protozoan infection	infectious diseases
A59.09	Other urogenital trichomoniasis	131	Protozoan infection	infectious diseases
B58.0	Toxoplasma oculopathy	131	Protozoan infection	infectious diseases
B58.9	Toxoplasmosis, unspecified	131	Protozoan infection	infectious diseases
B58.1	Toxoplasma hepatitis	131	Protozoan infection	infectious diseases
B87.1	Wound myiasis	132	Infestation (lice, mites)	infectious diseases
B87.89	Myiasis of other sites	132	Infestation (lice, mites)	infectious diseases
B87.3	Nasopharyngeal myiasis	132	Infestation (lice, mites)	infectious diseases
B87.2	Ocular myiasis	132	Infestation (lice, mites)	infectious diseases
B88.9	Infestation, unspecified	132	Infestation (lice, mites)	infectious diseases
B88	Other infestations	132	Infestation (lice, mites)	infectious diseases
B88.0	Other acariasis	132	Infestation (lice, mites)	infectious diseases
B87.8	Myiasis of other sites	132	Infestation (lice, mites)	infectious diseases
B88.8	Other specified infestations	132	Infestation (lice, mites)	infectious diseases
B88.1	Tungiasis [sandflea infestation]	132	Infestation (lice, mites)	infectious diseases
B87.82	Intestinal myiasis	132	Infestation (lice, mites)	infectious diseases
B88.2	Other arthropod infestations	132	Infestation (lice, mites)	infectious diseases
B87.9	Myiasis, unspecified	132	Infestation (lice, mites)	infectious diseases
B87	Myiasis	132	Infestation (lice, mites)	infectious diseases
B86	Scabies	132	Infestation (lice, mites)	infectious diseases
B87.0	Cutaneous myiasis	132	Infestation (lice, mites)	infectious diseases
B87.4	Aural myiasis	132	Infestation (lice, mites)	infectious diseases
B87.81	Genitourinary myiasis	132	Infestation (lice, mites)	infectious diseases
B85.1	Pediculosis due to Pediculus humanus corporis	132.1	Pediculosis and phthirus infestation	infectious diseases
B85.4	Mixed pediculosis and phthiriasis	132.1	Pediculosis and phthirus infestation	infectious diseases
B85.0	Pediculosis due to Pediculus humanus capitis	132.1	Pediculosis and phthirus infestation	infectious diseases
B85.3	Phthiriasis	132.1	Pediculosis and phthirus infestation	infectious diseases
B85.2	Pediculosis, unspecified	132.1	Pediculosis and phthirus infestation	infectious diseases
B85	Pediculosis and phthiriasis	132.1	Pediculosis and phthirus infestation	infectious diseases
B50.9	Plasmodium falciparum malaria, unspecified	133	Arthropod-borne diseases	infectious diseases
B56.9	Sleeping sickness NOS	133	Arthropod-borne diseases	infectious diseases
B52	Plasmodium malariae malaria	133	Arthropod-borne diseases	infectious diseases
B56	African trypanosomiasis	133	Arthropod-borne diseases	infectious diseases
B57.31	Megaesophagus in Chagas' disease	133	Arthropod-borne diseases	infectious diseases
B51.8	Plasmodium vivax malaria with other complications	133	Arthropod-borne diseases	infectious diseases
B60.0	Piroplasmosis	133	Arthropod-borne diseases	infectious diseases
B56.0	West African sleeping sickness	133	Arthropod-borne diseases	infectious diseases
B51.9	Plasmodium vivax malaria without complication	133	Arthropod-borne diseases	infectious diseases
B57.40	Chagas' disease with nervous system involvement, unspecified	133	Arthropod-borne diseases	infectious diseases
B53.0	Plasmodium ovale malaria	133	Arthropod-borne diseases	infectious diseases
B55.2	Mucocutaneous leishmaniasis	133	Arthropod-borne diseases	infectious diseases
A44.9	Bartonellosis, unspecified	133	Arthropod-borne diseases	infectious diseases
B57.39	Other digestive system involvement in Chagas' disease	133	Arthropod-borne diseases	infectious diseases
B53	Other specified malaria	133	Arthropod-borne diseases	infectious diseases
B57.30	Chagas' disease with digestive system involvement, unspecified	133	Arthropod-borne diseases	infectious diseases
B50.8	Other severe and complicated Plasmodium falciparum malaria	133	Arthropod-borne diseases	infectious diseases
A44.1	Verruga peruana	133	Arthropod-borne diseases	infectious diseases
B50.0	Plasmodium falciparum malaria with cerebral complications	133	Arthropod-borne diseases	infectious diseases
B57.42	Meningoencephalitis in Chagas' disease	133	Arthropod-borne diseases	infectious diseases
B55	Leishmaniasis	133	Arthropod-borne diseases	infectious diseases
B56.1	Rhodesiense trypanosomiasis	133	Arthropod-borne diseases	infectious diseases
B55.1	Cutaneous leishmaniasis	133	Arthropod-borne diseases	infectious diseases
B52.0	Plasmodium malariae malaria with nephropathy	133	Arthropod-borne diseases	infectious diseases
B50	Plasmodium falciparum malaria	133	Arthropod-borne diseases	infectious diseases
A44.8	Other forms of bartonellosis	133	Arthropod-borne diseases	infectious diseases
B57.1	Acute Chagas' disease without heart involvement	133	Arthropod-borne diseases	infectious diseases
B57.2	Trypanosomiasis NOS	133	Arthropod-borne diseases	infectious diseases
B53.1	Malaria due to simian plasmodia	133	Arthropod-borne diseases	infectious diseases
B57.5	Chagas' disease (chronic) with other organ involvement	133	Arthropod-borne diseases	infectious diseases
B54	Unspecified malaria	133	Arthropod-borne diseases	infectious diseases
A44.0	Systemic bartonellosis	133	Arthropod-borne diseases	infectious diseases
B51	Plasmodium vivax malaria	133	Arthropod-borne diseases	infectious diseases
B55.0	Visceral leishmaniasis	133	Arthropod-borne diseases	infectious diseases
B57.0	Acute Chagas' disease with heart involvement	133	Arthropod-borne diseases	infectious diseases
Z86.13	Personal history of malaria	133	Arthropod-borne diseases	infectious diseases
B57	Chagas' disease	133	Arthropod-borne diseases	infectious diseases
B52.8	Plasmodium malariae malaria with other complications	133	Arthropod-borne diseases	infectious diseases
B57.3	Chagas' disease (chronic) with digestive system involvement	133	Arthropod-borne diseases	infectious diseases
B57.49	Other nervous system involvement in Chagas' disease	133	Arthropod-borne diseases	infectious diseases
B57.41	Meningitis in Chagas' disease	133	Arthropod-borne diseases	infectious diseases
B51.0	Plasmodium vivax malaria with rupture of spleen	133	Arthropod-borne diseases	infectious diseases
A44	Bartonellosis	133	Arthropod-borne diseases	infectious diseases
B53.8	Other malaria, not elsewhere classified	133	Arthropod-borne diseases	infectious diseases
B52.9	Plasmodium malariae malaria without complication	133	Arthropod-borne diseases	infectious diseases
B57.32	Megacolon in Chagas' disease	133	Arthropod-borne diseases	infectious diseases
A75	Typhus fever	133	Arthropod-borne diseases	infectious diseases
B55.9	Leishmaniasis, unspecified	133	Arthropod-borne diseases	infectious diseases
B57.4	Chagas' disease (chronic) with nervous system involvement	133	Arthropod-borne diseases	infectious diseases
B83.0	Visceral larva migrans	134	Helminthiases	infectious diseases
B74.1	Filariasis due to Brugia malayi	134	Helminthiases	infectious diseases
B74.0	Filariasis due to Wuchereria bancrofti	134	Helminthiases	infectious diseases
B66.4	Pulmonary distomiasis	134	Helminthiases	infectious diseases
B73.02	Onchocerciasis with glaucoma	134	Helminthiases	infectious diseases
B65.3	Cercarial dermatitis	134	Helminthiases	infectious diseases
B83.3	Syngamosis	134	Helminthiases	infectious diseases
B73.01	Onchocerciasis with endophthalmitis	134	Helminthiases	infectious diseases
B65.2	Schistosomiasis due to Schistosoma japonicum	134	Helminthiases	infectious diseases
B66.0	Opisthorchiasis	134	Helminthiases	infectious diseases
B66.1	Oriental liver fluke disease	134	Helminthiases	infectious diseases
B66.2	Lancet fluke infection	134	Helminthiases	infectious diseases
B65.0	Schistosomiasis due to Schistosoma haematobium [urinary schistosomiasis]	134	Helminthiases	infectious diseases
B76.1	Necatoriasis	134	Helminthiases	infectious diseases
B74.2	Filariasis due to Brugia timori	134	Helminthiases	infectious diseases
B65.8	Other schistosomiasis	134	Helminthiases	infectious diseases
B65	Schistosomiasis [bilharziasis]	134	Helminthiases	infectious diseases
B73.00	Onchocerciasis with eye involvement, unspecified	134	Helminthiases	infectious diseases
B83.2	Eosinophilic meningoencephalitis due to Parastrongylus cantonensis	134	Helminthiases	infectious diseases
B82.9	Intestinal parasitism, unspecified	134	Helminthiases	infectious diseases
B66.3	Sheep liver fluke disease	134	Helminthiases	infectious diseases
B74	Filariasis	134	Helminthiases	infectious diseases
B73.09	Onchocerciasis with other eye involvement	134	Helminthiases	infectious diseases
B66	Other fluke infections	134	Helminthiases	infectious diseases
B73	Onchocerciasis	134	Helminthiases	infectious diseases
B76	Hookworm diseases	134	Helminthiases	infectious diseases
B82	Unspecified intestinal parasitism	134	Helminthiases	infectious diseases
B76.0	Ancylostomiasis	134	Helminthiases	infectious diseases
B73.0	Onchocerciasis with eye disease	134	Helminthiases	infectious diseases
B76.8	Other hookworm diseases	134	Helminthiases	infectious diseases
B83.9	Helminthiasis, unspecified	134	Helminthiases	infectious diseases
B73.1	Onchocerciasis without eye disease	134	Helminthiases	infectious diseases
B74.9	Filariasis, unspecified	134	Helminthiases	infectious diseases
B65.9	Schistosomiasis, unspecified	134	Helminthiases	infectious diseases
B66.9	Fluke infection, unspecified	134	Helminthiases	infectious diseases
B74.4	Mansonelliasis	134	Helminthiases	infectious diseases
B74.3	Loiasis	134	Helminthiases	infectious diseases
B66.8	Watsoniasis	134	Helminthiases	infectious diseases
B72	Dracunculiasis	134	Helminthiases	infectious diseases
B83.8	Other specified helminthiases	134	Helminthiases	infectious diseases
B76.9	Hookworm disease, unspecified	134	Helminthiases	infectious diseases
B66.5	Intestinal distomiasis	134	Helminthiases	infectious diseases
B83.1	Wandering swelling	134	Helminthiases	infectious diseases
B74.8	Other filariases	134	Helminthiases	infectious diseases
B65.1	Schistosomiasis due to Schistosoma mansoni [intestinal schistosomiasis]	134	Helminthiases	infectious diseases
B67.3	Echinococcus granulosus infection, other and multiple sites	134.1	Intestinal helminthiases	infectious diseases
B67.2	Echinococcus granulosus infection of bone	134.1	Intestinal helminthiases	infectious diseases
B78.0	Intestinal strongyloidiasis	134.1	Intestinal helminthiases	infectious diseases
B77.89	Ascariasis with other complications	134.1	Intestinal helminthiases	infectious diseases
B81	Other intestinal helminthiases, not elsewhere classified	134.1	Intestinal helminthiases	infectious diseases
B68	Taeniasis	134.1	Intestinal helminthiases	infectious diseases
B69.9	Cysticercosis, unspecified	134.1	Intestinal helminthiases	infectious diseases
B67.0	Echinococcus granulosus infection of liver	134.1	Intestinal helminthiases	infectious diseases
B77	Ascariasis	134.1	Intestinal helminthiases	infectious diseases
B69.0	Cysticercosis of central nervous system	134.1	Intestinal helminthiases	infectious diseases
B77.0	Ascariasis with intestinal complications	134.1	Intestinal helminthiases	infectious diseases
B67	Echinococcosis	134.1	Intestinal helminthiases	infectious diseases
B82.0	Intestinal helminthiasis, unspecified	134.1	Intestinal helminthiases	infectious diseases
B83	Other helminthiases	134.1	Intestinal helminthiases	infectious diseases
B78.9	Strongyloidiasis, unspecified	134.1	Intestinal helminthiases	infectious diseases
B77.9	Ascariasis, unspecified	134.1	Intestinal helminthiases	infectious diseases
B69.89	Cysticercosis of other sites	134.1	Intestinal helminthiases	infectious diseases
B81.4	Mixed intestinal helminthiases	134.1	Intestinal helminthiases	infectious diseases
B67.4	Echinococcus granulosus infection, unspecified	134.1	Intestinal helminthiases	infectious diseases
B71.9	Cestode infection, unspecified	134.1	Intestinal helminthiases	infectious diseases
B67.61	Echinococcus multilocularis infection, multiple sites	134.1	Intestinal helminthiases	infectious diseases
B79	Trichuriasis	134.1	Intestinal helminthiases	infectious diseases
B81.2	Trichostrongyliasis	134.1	Intestinal helminthiases	infectious diseases
B69.8	Cysticercosis of other sites	134.1	Intestinal helminthiases	infectious diseases
B71.1	Dipylidiasis	134.1	Intestinal helminthiases	infectious diseases
B67.31	Echinococcus granulosus infection, thyroid gland	134.1	Intestinal helminthiases	infectious diseases
B71.0	Rat tapeworm (infection)	134.1	Intestinal helminthiases	infectious diseases
B67.7	Echinococcus multilocularis infection, unspecified	134.1	Intestinal helminthiases	infectious diseases
B81.3	Parastrongylus costaricensis	134.1	Intestinal helminthiases	infectious diseases
B81.8	Other specified intestinal helminthiases	134.1	Intestinal helminthiases	infectious diseases
B68.9	Taeniasis, unspecified	134.1	Intestinal helminthiases	infectious diseases
B70.1	Spirometrosis	134.1	Intestinal helminthiases	infectious diseases
B67.9	Echinococcosis, other and unspecified	134.1	Intestinal helminthiases	infectious diseases
B67.6	Echinococcus multilocularis infection, other and multiple sites	134.1	Intestinal helminthiases	infectious diseases
B67.5	Echinococcus multilocularis infection of liver	134.1	Intestinal helminthiases	infectious diseases
B70.0	Diphyllobothriasis	134.1	Intestinal helminthiases	infectious diseases
B67.69	Echinococcus multilocularis infection, other sites	134.1	Intestinal helminthiases	infectious diseases
B81.0	Infection due to Anisakis larva	134.1	Intestinal helminthiases	infectious diseases
B69.1	Cysticercosis of eye	134.1	Intestinal helminthiases	infectious diseases
B78	Strongyloidiasis	134.1	Intestinal helminthiases	infectious diseases
B71.8	Other specified cestode infections	134.1	Intestinal helminthiases	infectious diseases
B80	Enterobiasis	134.1	Intestinal helminthiases	infectious diseases
B77.81	Ascariasis pneumonia	134.1	Intestinal helminthiases	infectious diseases
B81.1	Intestinal capillariasis	134.1	Intestinal helminthiases	infectious diseases
B71	Other cestode infections	134.1	Intestinal helminthiases	infectious diseases
B67.8	Echinococcosis, unspecified, of liver	134.1	Intestinal helminthiases	infectious diseases
B69	Cysticercosis	134.1	Intestinal helminthiases	infectious diseases
B67.32	Echinococcus granulosus infection, multiple sites	134.1	Intestinal helminthiases	infectious diseases
B67.1	Echinococcus granulosus infection of lung	134.1	Intestinal helminthiases	infectious diseases
B75	trichiniasis	134.1	Intestinal helminthiases	infectious diseases
B78.7	Disseminated strongyloidiasis	134.1	Intestinal helminthiases	infectious diseases
B67.99	Other echinococcosis	134.1	Intestinal helminthiases	infectious diseases
B67.39	Echinococcus granulosus infection, other sites	134.1	Intestinal helminthiases	infectious diseases
B67.90	Echinococcosis, unspecified	134.1	Intestinal helminthiases	infectious diseases
B68.0	Taenia solium taeniasis	134.1	Intestinal helminthiases	infectious diseases
B70	Diphyllobothriasis and sparganosis	134.1	Intestinal helminthiases	infectious diseases
B68.1	Taenia saginata taeniasis	134.1	Intestinal helminthiases	infectious diseases
B69.81	Myositis in cysticercosis	134.1	Intestinal helminthiases	infectious diseases
A75	Typhus fever	136	Other infectious and parasitic diseases	infectious diseases
A77	Spotted fever [tick-borne rickettsioses]	136	Other infectious and parasitic diseases	infectious diseases
A79.9	Rickettsiosis, unspecified	136	Other infectious and parasitic diseases	infectious diseases
B60.19	Other acanthamebic disease	136	Other infectious and parasitic diseases	infectious diseases
A75.9	Typhus fever, unspecified	136	Other infectious and parasitic diseases	infectious diseases
B60.2	Primary amebic meningoencephalitis	136	Other infectious and parasitic diseases	infectious diseases
A75.3	Typhus fever due to Rickettsia tsutsugamushi	136	Other infectious and parasitic diseases	infectious diseases
B94.8	Sequelae of other specified infectious and parasitic diseases	136	Other infectious and parasitic diseases	infectious diseases
A79.8	Other specified rickettsioses	136	Other infectious and parasitic diseases	infectious diseases
B60.10	Acanthamebiasis, unspecified	136	Other infectious and parasitic diseases	infectious diseases
B92	Sequelae of leprosy	136	Other infectious and parasitic diseases	infectious diseases
B60.8	Other specified protozoal diseases	136	Other infectious and parasitic diseases	infectious diseases
A77.3	Spotted fever due to Rickettsia australis	136	Other infectious and parasitic diseases	infectious diseases
A79.1	Vesicular rickettsiosis	136	Other infectious and parasitic diseases	infectious diseases
A07.8	Other specified protozoal intestinal diseases	136	Other infectious and parasitic diseases	infectious diseases
A79.89	Other specified rickettsioses	136	Other infectious and parasitic diseases	infectious diseases
A77.41	Ehrlichiosis chafeensis [E. chafeensis]	136	Other infectious and parasitic diseases	infectious diseases
A77.2	Spotted fever due to Rickettsia siberica	136	Other infectious and parasitic diseases	infectious diseases
B94.2	Sequelae of viral hepatitis	136	Other infectious and parasitic diseases	infectious diseases
B88.3	Leech infestation NOS	136	Other infectious and parasitic diseases	infectious diseases
A77.0	Spotted fever due to Rickettsia rickettsii	136	Other infectious and parasitic diseases	infectious diseases
B99	Other and unspecified infectious diseases	136	Other infectious and parasitic diseases	infectious diseases
B99.8	Other infectious disease	136	Other infectious and parasitic diseases	infectious diseases
A79.81	Rickettsiosis due to Ehrlichia sennetsu	136	Other infectious and parasitic diseases	infectious diseases
B99.9	Unspecified infectious disease	136	Other infectious and parasitic diseases	infectious diseases
B60.11	Meningoencephalitis due to Acanthamoeba (culbertsoni)	136	Other infectious and parasitic diseases	infectious diseases
A79	Other rickettsioses	136	Other infectious and parasitic diseases	infectious diseases
A79.0	Trench fever	136	Other infectious and parasitic diseases	infectious diseases
B60.1	Acanthamebiasis	136	Other infectious and parasitic diseases	infectious diseases
A75.2	Typhus fever due to Rickettsia typhi	136	Other infectious and parasitic diseases	infectious diseases
A77.8	Other spotted fevers	136	Other infectious and parasitic diseases	infectious diseases
B94.9	Sequelae of unspecified infectious and parasitic disease	136	Other infectious and parasitic diseases	infectious diseases
B60.12	Conjunctivitis due to Acanthamoeba	136	Other infectious and parasitic diseases	infectious diseases
A75.0	Epidemic louse-borne typhus fever due to Rickettsia prowazekii	136	Other infectious and parasitic diseases	infectious diseases
A77.4	Ehrlichiosis	136	Other infectious and parasitic diseases	infectious diseases
A77.40	Ehrlichiosis, unspecified	136	Other infectious and parasitic diseases	infectious diseases
B64	Unspecified protozoal disease	136	Other infectious and parasitic diseases	infectious diseases
A75.1	Recrudescent typhus [Brill's disease]	136	Other infectious and parasitic diseases	infectious diseases
B83.4	Internal hirudiniasis	136	Other infectious and parasitic diseases	infectious diseases
Z86.19	Personal history of other infectious and parasitic diseases	136	Other infectious and parasitic diseases	infectious diseases
A77.9	Spotted fever, unspecified	136	Other infectious and parasitic diseases	infectious diseases
B89	Unspecified parasitic disease	136	Other infectious and parasitic diseases	infectious diseases
A77.49	Other ehrlichiosis	136	Other infectious and parasitic diseases	infectious diseases
B60.13	Keratoconjunctivitis due to Acanthamoeba	136	Other infectious and parasitic diseases	infectious diseases
L94.6	Ainhum	136	Other infectious and parasitic diseases	infectious diseases
A77.1	Spotted fever due to Rickettsia conorii	136	Other infectious and parasitic diseases	infectious diseases
D00.02	Carcinoma in situ of buccal mucosa	145	Cancer of mouth	neoplasms
D00.07	Carcinoma in situ of tongue	145	Cancer of mouth	neoplasms
C06.2	Malignant neoplasm of retromolar area	145	Cancer of mouth	neoplasms
C06	Malignant neoplasm of other and unspecified parts of mouth	145	Cancer of mouth	neoplasms
Z85.81	Personal history of malignant neoplasm of lip, oral cavity, and pharynx	145	Cancer of mouth	neoplasms
D00.06	Carcinoma in situ of floor of mouth	145	Cancer of mouth	neoplasms
C05.8	Malignant neoplasm of overlapping sites of palate	145	Cancer of mouth	neoplasms
D00.03	Carcinoma in situ of gingiva and edentulous alveolar ridge	145	Cancer of mouth	neoplasms
D00.08	Carcinoma in situ of pharynx	145	Cancer of mouth	neoplasms
C05.2	Malignant neoplasm of uvula	145	Cancer of mouth	neoplasms
C06.8	Malignant neoplasm of overlapping sites of other and unspecified parts of mouth	145	Cancer of mouth	neoplasms
C06.1	Malignant neoplasm of vestibule of mouth	145	Cancer of mouth	neoplasms
C05.9	Malignant neoplasm of palate, unspecified	145	Cancer of mouth	neoplasms
C05	Malignant neoplasm of palate	145	Cancer of mouth	neoplasms
C06.80	Malignant neoplasm of overlapping sites of unspecified parts of mouth	145	Cancer of mouth	neoplasms
D00.00	Carcinoma in situ of oral cavity, unspecified site	145	Cancer of mouth	neoplasms
D00.0	Carcinoma in situ of lip, oral cavity and pharynx	145	Cancer of mouth	neoplasms
Z85.818	Personal history of malignant neoplasm of other sites of lip, oral cavity, and pharynx	145	Cancer of mouth	neoplasms
C06.89	Malignant neoplasm of overlapping sites of other parts of mouth	145	Cancer of mouth	neoplasms
D00.04	Carcinoma in situ of soft palate	145	Cancer of mouth	neoplasms
C06.0	Malignant neoplasm of cheek mucosa	145	Cancer of mouth	neoplasms
C05.0	Malignant neoplasm of hard palate	145	Cancer of mouth	neoplasms
D00.01	Carcinoma in situ of labial mucosa and vermilion border	145	Cancer of mouth	neoplasms
Z85.819	Personal history of malignant neoplasm of unspecified site of lip, oral cavity, and pharynx	145	Cancer of mouth	neoplasms
C05.1	Malignant neoplasm of soft palate	145	Cancer of mouth	neoplasms
D00.05	Carcinoma in situ of hard palate	145	Cancer of mouth	neoplasms
C06.9	Malignant neoplasm of mouth, unspecified	145	Cancer of mouth	neoplasms
C00.5	Malignant neoplasm of lip, unspecified, inner aspect	145.1	Cancer of lip	neoplasms
C00.1	Malignant neoplasm of external lower lip	145.1	Cancer of lip	neoplasms
C00.8	Malignant neoplasm of overlapping sites of lip	145.1	Cancer of lip	neoplasms
C00.4	Malignant neoplasm of lower lip, inner aspect	145.1	Cancer of lip	neoplasms
C00	Malignant neoplasm of lip	145.1	Cancer of lip	neoplasms
C00.2	Malignant neoplasm of external lip, unspecified	145.1	Cancer of lip	neoplasms
C00.0	Malignant neoplasm of external upper lip	145.1	Cancer of lip	neoplasms
C00.3	Malignant neoplasm of upper lip, inner aspect	145.1	Cancer of lip	neoplasms
C00.6	Malignant neoplasm of commissure of lip, unspecified	145.1	Cancer of lip	neoplasms
C00.9	Malignant neoplasm of lip, unspecified	145.1	Cancer of lip	neoplasms
C02.2	Malignant neoplasm of ventral surface of tongue	145.2	Cancer of tongue	neoplasms
C01	Malignant neoplasm of base of tongue	145.2	Cancer of tongue	neoplasms
C02.8	Malignant neoplasm of overlapping sites of tongue	145.2	Cancer of tongue	neoplasms
Z85.810	Personal history of malignant neoplasm of tongue	145.2	Cancer of tongue	neoplasms
C02.4	Malignant neoplasm of lingual tonsil	145.2	Cancer of tongue	neoplasms
C02.3	Malignant neoplasm of anterior two-thirds of tongue, part unspecified	145.2	Cancer of tongue	neoplasms
C02.9	Malignant neoplasm of tongue, unspecified	145.2	Cancer of tongue	neoplasms
C02.1	Malignant neoplasm of border of tongue	145.2	Cancer of tongue	neoplasms
C02.0	Malignant neoplasm of dorsal surface of tongue	145.2	Cancer of tongue	neoplasms
C02	Malignant neoplasm of other and unspecified parts of tongue	145.2	Cancer of tongue	neoplasms
C08.9	Malignant neoplasm of major salivary gland, unspecified	145.3	Cancer of major salivary glands	neoplasms
C08.1	Malignant neoplasm of sublingual gland	145.3	Cancer of major salivary glands	neoplasms
C08.0	Malignant neoplasm of submandibular gland	145.3	Cancer of major salivary glands	neoplasms
C08	Malignant neoplasm of other and unspecified major salivary glands	145.3	Cancer of major salivary glands	neoplasms
C07	Malignant neoplasm of parotid gland	145.3	Cancer of major salivary glands	neoplasms
C03.0	Malignant neoplasm of upper gum	145.4	Cancer of the gums	neoplasms
C03.9	Malignant neoplasm of gum, unspecified	145.4	Cancer of the gums	neoplasms
C03	Malignant neoplasm of gum	145.4	Cancer of the gums	neoplasms
C03.1	Malignant neoplasm of lower gum	145.4	Cancer of the gums	neoplasms
C04.9	Malignant neoplasm of floor of mouth, unspecified	145.5	Cancer of the mouth floor	neoplasms
C04.0	Malignant neoplasm of anterior floor of mouth	145.5	Cancer of the mouth floor	neoplasms
C04	Malignant neoplasm of floor of mouth	145.5	Cancer of the mouth floor	neoplasms
C04.1	Malignant neoplasm of lateral floor of mouth	145.5	Cancer of the mouth floor	neoplasms
C04.8	Malignant neoplasm of overlapping sites of floor of mouth	145.5	Cancer of the mouth floor	neoplasms
C14	Malignant neoplasm of other and ill-defined sites in the lip, oral cavity and pharynx	149	Cancer of larynx, pharynx, nasal cavities	neoplasms
C14.2	Malignant neoplasm of Waldeyer's ring	149	Cancer of larynx, pharynx, nasal cavities	neoplasms
C14.8	Malignant neoplasm of overlapping sites of lip, oral cavity and pharynx	149	Cancer of larynx, pharynx, nasal cavities	neoplasms
C14.0	Malignant neoplasm of pharynx, unspecified	149	Cancer of larynx, pharynx, nasal cavities	neoplasms
C09	Malignant neoplasm of tonsil	149.1	Cancer of oropharynx	neoplasms
C10.1	Malignant neoplasm of anterior surface of epiglottis	149.1	Cancer of oropharynx	neoplasms
C09.8	Malignant neoplasm of overlapping sites of tonsil	149.1	Cancer of oropharynx	neoplasms
C10.4	Malignant neoplasm of branchial cleft	149.1	Cancer of oropharynx	neoplasms
C10	Malignant neoplasm of oropharynx	149.1	Cancer of oropharynx	neoplasms
C09.9	Malignant neoplasm of tonsil, unspecified	149.1	Cancer of oropharynx	neoplasms
C10.8	Malignant neoplasm of overlapping sites of oropharynx	149.1	Cancer of oropharynx	neoplasms
C09.1	Malignant neoplasm of tonsillar pillar (anterior) (posterior)	149.1	Cancer of oropharynx	neoplasms
C09.0	Malignant neoplasm of tonsillar fossa	149.1	Cancer of oropharynx	neoplasms
C10.0	Malignant neoplasm of vallecula	149.1	Cancer of oropharynx	neoplasms
C10.3	Malignant neoplasm of posterior wall of oropharynx	149.1	Cancer of oropharynx	neoplasms
C10.2	Malignant neoplasm of lateral wall of oropharynx	149.1	Cancer of oropharynx	neoplasms
C10.9	Malignant neoplasm of oropharynx, unspecified	149.1	Cancer of oropharynx	neoplasms
C11.8	Malignant neoplasm of overlapping sites of nasopharynx	149.2	Cancer of nasopharynx	neoplasms
C11.3	Malignant neoplasm of anterior wall of nasopharynx	149.2	Cancer of nasopharynx	neoplasms
C11.0	Malignant neoplasm of superior wall of nasopharynx	149.2	Cancer of nasopharynx	neoplasms
C11	Malignant neoplasm of nasopharynx	149.2	Cancer of nasopharynx	neoplasms
C11.1	Malignant neoplasm of posterior wall of nasopharynx	149.2	Cancer of nasopharynx	neoplasms
C11.2	Malignant neoplasm of lateral wall of nasopharynx	149.2	Cancer of nasopharynx	neoplasms
C11.9	Malignant neoplasm of nasopharynx, unspecified	149.2	Cancer of nasopharynx	neoplasms
C13.1	Malignant neoplasm of aryepiglottic fold, hypopharyngeal aspect	149.3	Cancer of hypopharynx	neoplasms
C13.8	Malignant neoplasm of overlapping sites of hypopharynx	149.3	Cancer of hypopharynx	neoplasms
C13.0	Malignant neoplasm of postcricoid region	149.3	Cancer of hypopharynx	neoplasms
C13	Malignant neoplasm of hypopharynx	149.3	Cancer of hypopharynx	neoplasms
C13.9	Malignant neoplasm of hypopharynx, unspecified	149.3	Cancer of hypopharynx	neoplasms
C12	Malignant neoplasm of pyriform sinus	149.3	Cancer of hypopharynx	neoplasms
C13.2	Malignant neoplasm of posterior wall of hypopharynx	149.3	Cancer of hypopharynx	neoplasms
D02.0	Carcinoma in situ of larynx	149.4	Cancer of larynx	neoplasms
C32.8	Malignant neoplasm of overlapping sites of larynx	149.4	Cancer of larynx	neoplasms
C32.3	Malignant neoplasm of laryngeal cartilage	149.4	Cancer of larynx	neoplasms
C32.9	Malignant neoplasm of larynx, unspecified	149.4	Cancer of larynx	neoplasms
C32	Malignant neoplasm of larynx	149.4	Cancer of larynx	neoplasms
C32.1	Malignant neoplasm of supraglottis	149.4	Cancer of larynx	neoplasms
C32.2	Malignant neoplasm of subglottis	149.4	Cancer of larynx	neoplasms
C32.0	Malignant neoplasm of glottis	149.4	Cancer of larynx	neoplasms
C31.8	Malignant neoplasm of overlapping sites of accessory sinuses	149.9	Cancer of of nasal cavities	neoplasms
C31	Malignant neoplasm of accessory sinuses	149.9	Cancer of of nasal cavities	neoplasms
C31.3	Malignant neoplasm of sphenoid sinus	149.9	Cancer of of nasal cavities	neoplasms
C30.1	Malignant neoplasm of middle ear	149.9	Cancer of of nasal cavities	neoplasms
C30.0	Malignant neoplasm of nasal cavity	149.9	Cancer of of nasal cavities	neoplasms
C31.0	Malignant neoplasm of maxillary sinus	149.9	Cancer of of nasal cavities	neoplasms
C31.1	Malignant neoplasm of ethmoidal sinus	149.9	Cancer of of nasal cavities	neoplasms
C31.9	Malignant neoplasm of accessory sinus, unspecified	149.9	Cancer of of nasal cavities	neoplasms
C31.2	Malignant neoplasm of frontal sinus	149.9	Cancer of of nasal cavities	neoplasms
C15.3	Malignant neoplasm of upper third of esophagus	150	Cancer of esophagus	neoplasms
C15.4	Malignant neoplasm of middle third of esophagus	150	Cancer of esophagus	neoplasms
C15	Malignant neoplasm of esophagus	150	Cancer of esophagus	neoplasms
C15.9	Malignant neoplasm of esophagus, unspecified	150	Cancer of esophagus	neoplasms
C15.5	Malignant neoplasm of lower third of esophagus	150	Cancer of esophagus	neoplasms
D00.1	Carcinoma in situ of esophagus	150	Cancer of esophagus	neoplasms
C15.8	Malignant neoplasm of overlapping sites of esophagus	150	Cancer of esophagus	neoplasms
Z85.01	Personal history of malignant neoplasm of esophagus	150	Cancer of esophagus	neoplasms
C16.5	Malignant neoplasm of lesser curvature of stomach, unspecified	151	Cancer of stomach	neoplasms
D00.2	Carcinoma in situ of stomach	151	Cancer of stomach	neoplasms
Z85.02	Personal history of malignant neoplasm of stomach	151	Cancer of stomach	neoplasms
C16	Malignant neoplasm of stomach	151	Cancer of stomach	neoplasms
C7A.092	Malignant carcinoid tumor of the stomach	151	Cancer of stomach	neoplasms
C7A.0	Malignant carcinoid tumors	151	Cancer of stomach	neoplasms
Z85.020	Personal history of malignant carcinoid tumor of stomach	151	Cancer of stomach	neoplasms
C16.9	Malignant neoplasm of stomach, unspecified	151	Cancer of stomach	neoplasms
C16.1	Malignant neoplasm of fundus of stomach	151	Cancer of stomach	neoplasms
C16.0	Malignant neoplasm of cardia	151	Cancer of stomach	neoplasms
Z85.028	Personal history of other malignant neoplasm of stomach	151	Cancer of stomach	neoplasms
C16.8	Malignant neoplasm of overlapping sites of stomach	151	Cancer of stomach	neoplasms
C16.6	Malignant neoplasm of greater curvature of stomach, unspecified	151	Cancer of stomach	neoplasms
C16.4	Malignant neoplasm of pylorus	151	Cancer of stomach	neoplasms
C16.2	Malignant neoplasm of body of stomach	151	Cancer of stomach	neoplasms
C16.3	Malignant neoplasm of pyloric antrum	151	Cancer of stomach	neoplasms
C21.2	Malignant neoplasm of cloacogenic zone	153	Colorectal cancer	neoplasms
C21.8	Malignant neoplasm of overlapping sites of rectum, anus and anal canal	153	Colorectal cancer	neoplasms
C18.5	Malignant neoplasm of splenic flexure	153.2	Colon cancer	neoplasms
C7A.022	Malignant carcinoid tumor of the ascending colon	153.2	Colon cancer	neoplasms
C18.7	Malignant neoplasm of sigmoid colon	153.2	Colon cancer	neoplasms
C18.3	Malignant neoplasm of hepatic flexure	153.2	Colon cancer	neoplasms
C7A.025	Malignant carcinoid tumor of the sigmoid colon	153.2	Colon cancer	neoplasms
C18.9	Malignant neoplasm of colon, unspecified	153.2	Colon cancer	neoplasms
Z85.038	Personal history of other malignant neoplasm of large intestine	153.2	Colon cancer	neoplasms
Z85.030	Personal history of malignant carcinoid tumor of large intestine	153.2	Colon cancer	neoplasms
C7A.023	Malignant carcinoid tumor of the transverse colon	153.2	Colon cancer	neoplasms
Z85.03	Personal history of malignant neoplasm of large intestine	153.2	Colon cancer	neoplasms
C7A.024	Malignant carcinoid tumor of the descending colon	153.2	Colon cancer	neoplasms
D01.0	Carcinoma in situ of colon	153.2	Colon cancer	neoplasms
C18.2	Malignant neoplasm of ascending colon	153.2	Colon cancer	neoplasms
C18.8	Malignant neoplasm of overlapping sites of colon	153.2	Colon cancer	neoplasms
C7A.020	Malignant carcinoid tumor of the appendix	153.2	Colon cancer	neoplasms
C18.1	Malignant neoplasm of appendix	153.2	Colon cancer	neoplasms
C7A.021	Malignant carcinoid tumor of the cecum	153.2	Colon cancer	neoplasms
C18.4	Malignant neoplasm of transverse colon	153.2	Colon cancer	neoplasms
C26.0	Malignant neoplasm of intestinal tract, part unspecified	153.2	Colon cancer	neoplasms
C7A.029	Malignant carcinoid tumor of the large intestine, unspecified portion	153.2	Colon cancer	neoplasms
C18.0	Malignant neoplasm of cecum	153.2	Colon cancer	neoplasms
C18.6	Malignant neoplasm of descending colon	153.2	Colon cancer	neoplasms
C18	Malignant neoplasm of colon	153.2	Colon cancer	neoplasms
Z85.04	Personal history of malignant neoplasm of rectum, rectosigmoid junction, and anus	153.3	Malignant neoplasm of rectum, rectosigmoid junction, and anus	neoplasms
C20	Malignant neoplasm of rectum	153.3	Malignant neoplasm of rectum, rectosigmoid junction, and anus	neoplasms
C21.1	Malignant neoplasm of anal canal	153.3	Malignant neoplasm of rectum, rectosigmoid junction, and anus	neoplasms
R85.619	Unspecified abnormal cytological findings in specimens from anus	153.3	Malignant neoplasm of rectum, rectosigmoid junction, and anus	neoplasms
R85.610	Atypical squamous cells of undetermined significance on cytologic smear of anus (ASC-US)	153.3	Malignant neoplasm of rectum, rectosigmoid junction, and anus	neoplasms
C7A.026	Malignant carcinoid tumor of the rectum	153.3	Malignant neoplasm of rectum, rectosigmoid junction, and anus	neoplasms
R85.612	Low grade squamous intraepithelial lesion on cytologic smear of anus (LGSIL)	153.3	Malignant neoplasm of rectum, rectosigmoid junction, and anus	neoplasms
Z85.048	Personal history of other malignant neoplasm of rectum, rectosigmoid junction, and anus	153.3	Malignant neoplasm of rectum, rectosigmoid junction, and anus	neoplasms
R85.611	Atypical squamous cells cannot exclude high grade squamous intraepithelial lesion on cytologic smear of anus (ASC-H)	153.3	Malignant neoplasm of rectum, rectosigmoid junction, and anus	neoplasms
D01.1	Carcinoma in situ of rectosigmoid junction	153.3	Malignant neoplasm of rectum, rectosigmoid junction, and anus	neoplasms
R85.614	Cytologic evidence of malignancy on smear of anus	153.3	Malignant neoplasm of rectum, rectosigmoid junction, and anus	neoplasms
R85.613	High grade squamous intraepithelial lesion on cytologic smear of anus (HGSIL)	153.3	Malignant neoplasm of rectum, rectosigmoid junction, and anus	neoplasms
C21.0	Malignant neoplasm of anus, unspecified	153.3	Malignant neoplasm of rectum, rectosigmoid junction, and anus	neoplasms
C19	Malignant neoplasm of rectosigmoid junction	153.3	Malignant neoplasm of rectum, rectosigmoid junction, and anus	neoplasms
Z85.040	Personal history of malignant carcinoid tumor of rectum	153.3	Malignant neoplasm of rectum, rectosigmoid junction, and anus	neoplasms
D01.3	Carcinoma in situ of anus and anal canal	153.3	Malignant neoplasm of rectum, rectosigmoid junction, and anus	neoplasms
D01.2	Carcinoma in situ of rectum	153.3	Malignant neoplasm of rectum, rectosigmoid junction, and anus	neoplasms
D01.5	Carcinoma in situ of liver, gallbladder and bile ducts	155	Cancer of liver and intrahepatic bile duct	neoplasms
C22.9	Malignant neoplasm of liver, not specified as primary or secondary	155	Cancer of liver and intrahepatic bile duct	neoplasms
C22.1	Intrahepatic bile duct carcinoma	155	Cancer of liver and intrahepatic bile duct	neoplasms
C22	Malignant neoplasm of liver and intrahepatic bile ducts	155	Cancer of liver and intrahepatic bile duct	neoplasms
C22.4	Other sarcomas of liver	155.1	Malignant neoplasm of liver, primary	neoplasms
Z85.05	Personal history of malignant neoplasm of liver	155.1	Malignant neoplasm of liver, primary	neoplasms
C22.8	Malignant neoplasm of liver, primary, unspecified as to type	155.1	Malignant neoplasm of liver, primary	neoplasms
C22.7	Other specified carcinomas of liver	155.1	Malignant neoplasm of liver, primary	neoplasms
C22.0	Liver cell carcinoma	155.1	Malignant neoplasm of liver, primary	neoplasms
C22.3	Angiosarcoma of liver	155.1	Malignant neoplasm of liver, primary	neoplasms
C22.2	Hepatoblastoma	155.1	Malignant neoplasm of liver, primary	neoplasms
C25.0	Malignant neoplasm of head of pancreas	157	Pancreatic cancer	neoplasms
C25.7	Malignant neoplasm of other parts of pancreas	157	Pancreatic cancer	neoplasms
C25.8	Malignant neoplasm of overlapping sites of pancreas	157	Pancreatic cancer	neoplasms
C25.1	Malignant neoplasm of body of pancreas	157	Pancreatic cancer	neoplasms
C25	Malignant neoplasm of pancreas	157	Pancreatic cancer	neoplasms
C25.3	Malignant neoplasm of pancreatic duct	157	Pancreatic cancer	neoplasms
C25.4	Malignant neoplasm of endocrine pancreas	157	Pancreatic cancer	neoplasms
Z85.07	Personal history of malignant neoplasm of pancreas	157	Pancreatic cancer	neoplasms
C25.9	Malignant neoplasm of pancreas, unspecified	157	Pancreatic cancer	neoplasms
C25.2	Malignant neoplasm of tail of pancreas	157	Pancreatic cancer	neoplasms
D37.4	Neoplasm of uncertain behavior of colon	158	Neoplasm of unspecified nature of digestive system	neoplasms
D37.8	Neoplasm of uncertain behavior of other specified digestive organs	158	Neoplasm of unspecified nature of digestive system	neoplasms
D37.5	Neoplasm of uncertain behavior of rectum	158	Neoplasm of unspecified nature of digestive system	neoplasms
D37.9	Neoplasm of uncertain behavior of digestive organ, unspecified	158	Neoplasm of unspecified nature of digestive system	neoplasms
D37.2	Neoplasm of uncertain behavior of small intestine	158	Neoplasm of unspecified nature of digestive system	neoplasms
D37.3	Neoplasm of uncertain behavior of appendix	158	Neoplasm of unspecified nature of digestive system	neoplasms
D49.0	Neoplasm of unspecified behavior of digestive system	158	Neoplasm of unspecified nature of digestive system	neoplasms
D37.1	Neoplasm of uncertain behavior of stomach	158	Neoplasm of unspecified nature of digestive system	neoplasms
D01	Carcinoma in situ of other and unspecified digestive organs	159	Malignant neoplasm of other and ill-defined sites within the digestive organs and peritoneum	neoplasms
C26.9	Malignant neoplasm of ill-defined sites within the digestive system	159	Malignant neoplasm of other and ill-defined sites within the digestive organs and peritoneum	neoplasms
Z85.00	Personal history of malignant neoplasm of unspecified digestive organ	159	Malignant neoplasm of other and ill-defined sites within the digestive organs and peritoneum	neoplasms
Z85.09	Personal history of malignant neoplasm of other digestive organs	159	Malignant neoplasm of other and ill-defined sites within the digestive organs and peritoneum	neoplasms
C7A.094	Malignant carcinoid tumor of the foregut NOS	159	Malignant neoplasm of other and ill-defined sites within the digestive organs and peritoneum	neoplasms
C7A.095	Malignant carcinoid tumor of the midgut NOS	159	Malignant neoplasm of other and ill-defined sites within the digestive organs and peritoneum	neoplasms
C7A.096	Malignant carcinoid tumor of the hindgut NOS	159	Malignant neoplasm of other and ill-defined sites within the digestive organs and peritoneum	neoplasms
Z85.0	Personal history of malignant neoplasm of digestive organs	159	Malignant neoplasm of other and ill-defined sites within the digestive organs and peritoneum	neoplasms
D01.9	Carcinoma in situ of digestive organ, unspecified	159	Malignant neoplasm of other and ill-defined sites within the digestive organs and peritoneum	neoplasms
C26.1	Malignant neoplasm of spleen	159	Malignant neoplasm of other and ill-defined sites within the digestive organs and peritoneum	neoplasms
D01.7	Carcinoma in situ of other specified digestive organs	159	Malignant neoplasm of other and ill-defined sites within the digestive organs and peritoneum	neoplasms
C17.9	Malignant neoplasm of small intestine, unspecified	159.2	Malignant neoplasm of small intestine, including duodenum	neoplasms
C7A.012	Malignant carcinoid tumor of the ileum	159.2	Malignant neoplasm of small intestine, including duodenum	neoplasms
C17.1	Malignant neoplasm of jejunum	159.2	Malignant neoplasm of small intestine, including duodenum	neoplasms
C17.2	Malignant neoplasm of ileum	159.2	Malignant neoplasm of small intestine, including duodenum	neoplasms
C17.8	Malignant neoplasm of overlapping sites of small intestine	159.2	Malignant neoplasm of small intestine, including duodenum	neoplasms
C17.0	Malignant neoplasm of duodenum	159.2	Malignant neoplasm of small intestine, including duodenum	neoplasms
Z85.06	Personal history of malignant neoplasm of small intestine	159.2	Malignant neoplasm of small intestine, including duodenum	neoplasms
C7A.019	Malignant carcinoid tumor of the small intestine, unspecified portion	159.2	Malignant neoplasm of small intestine, including duodenum	neoplasms
Z85.060	Personal history of malignant carcinoid tumor of small intestine	159.2	Malignant neoplasm of small intestine, including duodenum	neoplasms
D01.40	Carcinoma in situ of unspecified part of intestine	159.2	Malignant neoplasm of small intestine, including duodenum	neoplasms
C7A.010	Malignant carcinoid tumor of the duodenum	159.2	Malignant neoplasm of small intestine, including duodenum	neoplasms
D01.49	Carcinoma in situ of other parts of intestine	159.2	Malignant neoplasm of small intestine, including duodenum	neoplasms
C7A.01	Malignant carcinoid tumors of the small intestine	159.2	Malignant neoplasm of small intestine, including duodenum	neoplasms
D01.4	Carcinoma in situ of other and unspecified parts of intestine	159.2	Malignant neoplasm of small intestine, including duodenum	neoplasms
Z85.068	Personal history of other malignant neoplasm of small intestine	159.2	Malignant neoplasm of small intestine, including duodenum	neoplasms
C17.3	Meckel's diverticulum, malignant	159.2	Malignant neoplasm of small intestine, including duodenum	neoplasms
C7A.011	Malignant carcinoid tumor of the jejunum	159.2	Malignant neoplasm of small intestine, including duodenum	neoplasms
C17	Malignant neoplasm of small intestine	159.2	Malignant neoplasm of small intestine, including duodenum	neoplasms
C24.8	Malignant neoplasm of overlapping sites of biliary tract	159.3	Malignant neoplasm of gallbladder and extrahepatic bile ducts	neoplasms
C24.9	Malignant neoplasm of biliary tract, unspecified	159.3	Malignant neoplasm of gallbladder and extrahepatic bile ducts	neoplasms
C24.0	Malignant neoplasm of extrahepatic bile duct	159.3	Malignant neoplasm of gallbladder and extrahepatic bile ducts	neoplasms
C23	Malignant neoplasm of gallbladder	159.3	Malignant neoplasm of gallbladder and extrahepatic bile ducts	neoplasms
C24.1	Malignant neoplasm of ampulla of Vater	159.3	Malignant neoplasm of gallbladder and extrahepatic bile ducts	neoplasms
C24	Malignant neoplasm of other and unspecified parts of biliary tract	159.3	Malignant neoplasm of gallbladder and extrahepatic bile ducts	neoplasms
C48.8	Malignant neoplasm of overlapping sites of retroperitoneum and peritoneum	159.4	Malignant neoplasm of retroperitoneum and peritoneum	neoplasms
C48.1	Malignant neoplasm of specified parts of peritoneum	159.4	Malignant neoplasm of retroperitoneum and peritoneum	neoplasms
C48.2	Malignant neoplasm of peritoneum, unspecified	159.4	Malignant neoplasm of retroperitoneum and peritoneum	neoplasms
C48	Malignant neoplasm of retroperitoneum and peritoneum	159.4	Malignant neoplasm of retroperitoneum and peritoneum	neoplasms
C48.0	Malignant neoplasm of retroperitoneum	159.4	Malignant neoplasm of retroperitoneum and peritoneum	neoplasms
C45.1	Mesothelioma of peritoneum	159.4	Malignant neoplasm of retroperitoneum and peritoneum	neoplasms
C38.0	Malignant neoplasm of heart	164	Cancer of intrathoracic organs	neoplasms
C38.3	Malignant neoplasm of mediastinum, part unspecified	164	Cancer of intrathoracic organs	neoplasms
C38.2	Malignant neoplasm of posterior mediastinum	164	Cancer of intrathoracic organs	neoplasms
C38.8	Malignant neoplasm of overlapping sites of heart, mediastinum and pleura	164	Cancer of intrathoracic organs	neoplasms
C76.1	Malignant neoplasm of thorax	164	Cancer of intrathoracic organs	neoplasms
C37	Malignant neoplasm of thymus	164	Cancer of intrathoracic organs	neoplasms
C38.1	Malignant neoplasm of anterior mediastinum	164	Cancer of intrathoracic organs	neoplasms
C45.2	Mesothelioma of pericardium	164	Cancer of intrathoracic organs	neoplasms
Z85.29	Personal history of malignant neoplasm of other respiratory and intrathoracic organs	165	Cancer within the respiratory system	neoplasms
Z85.2	Personal history of malignant neoplasm of other respiratory and intrathoracic organs	165	Cancer within the respiratory system	neoplasms
D02.4	Carcinoma in situ of respiratory system, unspecified	165	Cancer within the respiratory system	neoplasms
Z85.21	Personal history of malignant neoplasm of larynx	165	Cancer within the respiratory system	neoplasms
C39.9	Malignant neoplasm of lower respiratory tract, part unspecified	165	Cancer within the respiratory system	neoplasms
Z85.23	Personal history of malignant neoplasm of thymus	165	Cancer within the respiratory system	neoplasms
Z85.22	Personal history of malignant neoplasm of nasal cavities, middle ear, and accessory sinuses	165	Cancer within the respiratory system	neoplasms
D02.3	Carcinoma in situ of other parts of respiratory system	165	Cancer within the respiratory system	neoplasms
C39.0	Malignant neoplasm of upper respiratory tract, part unspecified	165	Cancer within the respiratory system	neoplasms
C45.0	Mesothelioma of pleura	165	Cancer within the respiratory system	neoplasms
Z85.230	Personal history of malignant carcinoid tumor of thymus	165	Cancer within the respiratory system	neoplasms
Z85.20	Personal history of malignant neoplasm of unspecified respiratory organ	165	Cancer within the respiratory system	neoplasms
C38.4	Malignant neoplasm of pleura	165	Cancer within the respiratory system	neoplasms
Z85.238	Personal history of other malignant neoplasm of thymus	165	Cancer within the respiratory system	neoplasms
D02.1	Carcinoma in situ of trachea	165	Cancer within the respiratory system	neoplasms
C39	Malignant neoplasm of other and ill-defined sites in the respiratory system and intrathoracic organs	165	Cancer within the respiratory system	neoplasms
C34.02	Malignant neoplasm of left main bronchus	165.1	Cancer of bronchus; lung	neoplasms
Z85.1	Personal history of malignant neoplasm of trachea, bronchus and lung	165.1	Cancer of bronchus; lung	neoplasms
D02.22	Carcinoma in situ of left bronchus and lung	165.1	Cancer of bronchus; lung	neoplasms
C34.10	Malignant neoplasm of upper lobe, unspecified bronchus or lung	165.1	Cancer of bronchus; lung	neoplasms
Z85.118	Personal history of other malignant neoplasm of bronchus and lung	165.1	Cancer of bronchus; lung	neoplasms
C34.32	Malignant neoplasm of lower lobe, left bronchus or lung	165.1	Cancer of bronchus; lung	neoplasms
C34.81	Malignant neoplasm of overlapping sites of right bronchus and lung	165.1	Cancer of bronchus; lung	neoplasms
C34.11	Malignant neoplasm of upper lobe, right bronchus or lung	165.1	Cancer of bronchus; lung	neoplasms
C34.3	Malignant neoplasm of lower lobe, bronchus or lung	165.1	Cancer of bronchus; lung	neoplasms
C7A.090	Malignant carcinoid tumor of the bronchus and lung	165.1	Cancer of bronchus; lung	neoplasms
C34.8	Malignant neoplasm of overlapping sites of bronchus and lung	165.1	Cancer of bronchus; lung	neoplasms
C34.82	Malignant neoplasm of overlapping sites of left bronchus and lung	165.1	Cancer of bronchus; lung	neoplasms
C34.2	Malignant neoplasm of middle lobe, bronchus or lung	165.1	Cancer of bronchus; lung	neoplasms
D02.21	Carcinoma in situ of right bronchus and lung	165.1	Cancer of bronchus; lung	neoplasms
Z85.11	Personal history of malignant neoplasm of bronchus and lung	165.1	Cancer of bronchus; lung	neoplasms
C34.80	Malignant neoplasm of overlapping sites of unspecified bronchus and lung	165.1	Cancer of bronchus; lung	neoplasms
C34.30	Malignant neoplasm of lower lobe, unspecified bronchus or lung	165.1	Cancer of bronchus; lung	neoplasms
Z85.12	Personal history of malignant neoplasm of trachea	165.1	Cancer of bronchus; lung	neoplasms
C34.1	Malignant neoplasm of upper lobe, bronchus or lung	165.1	Cancer of bronchus; lung	neoplasms
C34.9	Malignant neoplasm of unspecified part of bronchus or lung	165.1	Cancer of bronchus; lung	neoplasms
C34.31	Malignant neoplasm of lower lobe, right bronchus or lung	165.1	Cancer of bronchus; lung	neoplasms
C34.00	Malignant neoplasm of unspecified main bronchus	165.1	Cancer of bronchus; lung	neoplasms
C34.92	Malignant neoplasm of unspecified part of left bronchus or lung	165.1	Cancer of bronchus; lung	neoplasms
D02.20	Carcinoma in situ of unspecified bronchus and lung	165.1	Cancer of bronchus; lung	neoplasms
D02.2	Carcinoma in situ of bronchus and lung	165.1	Cancer of bronchus; lung	neoplasms
C34.91	Malignant neoplasm of unspecified part of right bronchus or lung	165.1	Cancer of bronchus; lung	neoplasms
C34.12	Malignant neoplasm of upper lobe, left bronchus or lung	165.1	Cancer of bronchus; lung	neoplasms
Z85.110	Personal history of malignant carcinoid tumor of bronchus and lung	165.1	Cancer of bronchus; lung	neoplasms
C34.01	Malignant neoplasm of right main bronchus	165.1	Cancer of bronchus; lung	neoplasms
C34	Malignant neoplasm of bronchus and lung	165.1	Cancer of bronchus; lung	neoplasms
C34.90	Malignant neoplasm of unspecified part of unspecified bronchus or lung	165.1	Cancer of bronchus; lung	neoplasms
C33	Malignant neoplasm of trachea	165.1	Cancer of bronchus; lung	neoplasms
C34.0	Malignant neoplasm of main bronchus	165.1	Cancer of bronchus; lung	neoplasms
Z85.83	Personal history of malignant neoplasm of bone and soft tissue	170	Cancer of bone and connective tissue	neoplasms
C40.21	Malignant neoplasm of long bones of right lower limb	170.1	Bone cancer	neoplasms
C40.02	Malignant neoplasm of scapula and long bones of left upper limb	170.1	Bone cancer	neoplasms
C40.81	Malignant neoplasm of overlapping sites of bone and articular cartilage of right limb	170.1	Bone cancer	neoplasms
C40.22	Malignant neoplasm of long bones of left lower limb	170.1	Bone cancer	neoplasms
C40.82	Malignant neoplasm of overlapping sites of bone and articular cartilage of left limb	170.1	Bone cancer	neoplasms
C40.2	Malignant neoplasm of long bones of lower limb	170.1	Bone cancer	neoplasms
C40.30	Malignant neoplasm of short bones of unspecified lower limb	170.1	Bone cancer	neoplasms
C40.31	Malignant neoplasm of short bones of right lower limb	170.1	Bone cancer	neoplasms
C40.80	Malignant neoplasm of overlapping sites of bone and articular cartilage of unspecified limb	170.1	Bone cancer	neoplasms
C40.01	Malignant neoplasm of scapula and long bones of right upper limb	170.1	Bone cancer	neoplasms
Z85.830	Personal history of malignant neoplasm of bone	170.1	Bone cancer	neoplasms
C40.91	Malignant neoplasm of unspecified bones and articular cartilage of right limb	170.1	Bone cancer	neoplasms
C40.90	Malignant neoplasm of unspecified bones and articular cartilage of unspecified limb	170.1	Bone cancer	neoplasms
M90.6	Osteitis deformans in neoplastic diseases	170.1	Bone cancer	neoplasms
C41	Malignant neoplasm of bone and articular cartilage of other and unspecified sites	170.1	Bone cancer	neoplasms
C40.3	Malignant neoplasm of short bones of lower limb	170.1	Bone cancer	neoplasms
C41.4	Malignant neoplasm of pelvic bones, sacrum and coccyx	170.1	Bone cancer	neoplasms
C40.12	Malignant neoplasm of short bones of left upper limb	170.1	Bone cancer	neoplasms
C41.3	Malignant neoplasm of ribs, sternum and clavicle	170.1	Bone cancer	neoplasms
C40.0	Malignant neoplasm of scapula and long bones of upper limb	170.1	Bone cancer	neoplasms
C40.11	Malignant neoplasm of short bones of right upper limb	170.1	Bone cancer	neoplasms
C40.00	Malignant neoplasm of scapula and long bones of unspecified upper limb	170.1	Bone cancer	neoplasms
C40.92	Malignant neoplasm of unspecified bones and articular cartilage of left limb	170.1	Bone cancer	neoplasms
C41.1	Malignant neoplasm of mandible	170.1	Bone cancer	neoplasms
C40	Malignant neoplasm of bone and articular cartilage of limbs	170.1	Bone cancer	neoplasms
C40.1	Malignant neoplasm of short bones of upper limb	170.1	Bone cancer	neoplasms
C40.20	Malignant neoplasm of long bones of unspecified lower limb	170.1	Bone cancer	neoplasms
C41.2	Malignant neoplasm of vertebral column	170.1	Bone cancer	neoplasms
C41.9	Malignant neoplasm of bone and articular cartilage, unspecified	170.1	Bone cancer	neoplasms
C40.10	Malignant neoplasm of short bones of unspecified upper limb	170.1	Bone cancer	neoplasms
C40.8	Malignant neoplasm of overlapping sites of bone and articular cartilage of limb	170.1	Bone cancer	neoplasms
C40.9	Malignant neoplasm of unspecified bones and articular cartilage of limb	170.1	Bone cancer	neoplasms
C41.0	Malignant neoplasm of bones of skull and face	170.1	Bone cancer	neoplasms
C40.32	Malignant neoplasm of short bones of left lower limb	170.1	Bone cancer	neoplasms
C49.12	Malignant neoplasm of connective and soft tissue of left upper limb, including shoulder	170.2	Cancer of connective tissue	neoplasms
C47.10	Malignant neoplasm of peripheral nerves of unspecified upper limb, including shoulder	170.2	Cancer of connective tissue	neoplasms
C49	Malignant neoplasm of other connective and soft tissue	170.2	Cancer of connective tissue	neoplasms
C49.5	Malignant neoplasm of connective and soft tissue of pelvis	170.2	Cancer of connective tissue	neoplasms
C47.2	Malignant neoplasm of peripheral nerves of lower limb, including hip	170.2	Cancer of connective tissue	neoplasms
C47.9	Malignant neoplasm of peripheral nerves and autonomic nervous system, unspecified	170.2	Cancer of connective tissue	neoplasms
C49.A	Gastrointestinal stromal tumor	170.2	Cancer of connective tissue	neoplasms
C47.0	Malignant neoplasm of peripheral nerves of head, face and neck	170.2	Cancer of connective tissue	neoplasms
C49.A4	Gastrointestinal stromal tumor of large intestine	170.2	Cancer of connective tissue	neoplasms
C49.10	Malignant neoplasm of connective and soft tissue of unspecified upper limb, including shoulder	170.2	Cancer of connective tissue	neoplasms
C49.A2	Gastrointestinal stromal tumor of stomach	170.2	Cancer of connective tissue	neoplasms
C47.6	Malignant neoplasm of peripheral nerves of trunk, unspecified	170.2	Cancer of connective tissue	neoplasms
C49.21	Malignant neoplasm of connective and soft tissue of right lower limb, including hip	170.2	Cancer of connective tissue	neoplasms
C49.8	Malignant neoplasm of overlapping sites of connective and soft tissue	170.2	Cancer of connective tissue	neoplasms
C47.12	Malignant neoplasm of peripheral nerves of left upper limb, including shoulder	170.2	Cancer of connective tissue	neoplasms
C49.11	Malignant neoplasm of connective and soft tissue of right upper limb, including shoulder	170.2	Cancer of connective tissue	neoplasms
C49.3	Malignant neoplasm of connective and soft tissue of thorax	170.2	Cancer of connective tissue	neoplasms
C49.A0	Gastrointestinal stromal tumor, unspecified site	170.2	Cancer of connective tissue	neoplasms
C49.22	Malignant neoplasm of connective and soft tissue of left lower limb, including hip	170.2	Cancer of connective tissue	neoplasms
C49.4	Malignant neoplasm of connective and soft tissue of abdomen	170.2	Cancer of connective tissue	neoplasms
C47.5	Malignant neoplasm of peripheral nerves of pelvis	170.2	Cancer of connective tissue	neoplasms
C49.A1	Gastrointestinal stromal tumor of esophagus	170.2	Cancer of connective tissue	neoplasms
C47.8	Malignant neoplasm of overlapping sites of peripheral nerves and autonomic nervous system	170.2	Cancer of connective tissue	neoplasms
C49.1	Malignant neoplasm of connective and soft tissue of upper limb, including shoulder	170.2	Cancer of connective tissue	neoplasms
C47	Malignant neoplasm of peripheral nerves and autonomic nervous system	170.2	Cancer of connective tissue	neoplasms
C47.3	Malignant neoplasm of peripheral nerves of thorax	170.2	Cancer of connective tissue	neoplasms
C47.4	Malignant neoplasm of peripheral nerves of abdomen	170.2	Cancer of connective tissue	neoplasms
C47.22	Malignant neoplasm of peripheral nerves of left lower limb, including hip	170.2	Cancer of connective tissue	neoplasms
C49.0	Malignant neoplasm of connective and soft tissue of head, face and neck	170.2	Cancer of connective tissue	neoplasms
C47.21	Malignant neoplasm of peripheral nerves of right lower limb, including hip	170.2	Cancer of connective tissue	neoplasms
C47.20	Malignant neoplasm of peripheral nerves of unspecified lower limb, including hip	170.2	Cancer of connective tissue	neoplasms
C49.2	Malignant neoplasm of connective and soft tissue of lower limb, including hip	170.2	Cancer of connective tissue	neoplasms
C49.6	Malignant neoplasm of connective and soft tissue of trunk, unspecified	170.2	Cancer of connective tissue	neoplasms
C49.9	Malignant neoplasm of connective and soft tissue, unspecified	170.2	Cancer of connective tissue	neoplasms
C49.A3	Gastrointestinal stromal tumor of small intestine	170.2	Cancer of connective tissue	neoplasms
C49.A9	Gastrointestinal stromal tumor of other sites	170.2	Cancer of connective tissue	neoplasms
C47.11	Malignant neoplasm of peripheral nerves of right upper limb, including shoulder	170.2	Cancer of connective tissue	neoplasms
Z85.831	Personal history of malignant neoplasm of soft tissue	170.2	Cancer of connective tissue	neoplasms
C47.1	Malignant neoplasm of peripheral nerves of upper limb, including shoulder	170.2	Cancer of connective tissue	neoplasms
[truncated: 89,203 more rows]

## Sheet: Supplementary Data 9
Supplementary Data 9. Individual F statistics and Sanderson-Windmeijer F-statistics evaluating instrument strength for continuous phenotypes.
[truncated: 419 more rows]
